# Supplementary material for: Invasion of gut-derived escherichia coli extracellular vesicles exacerbates myocardial ischemia/reperfusion injury
Source: Gut Microbes. 2026 Feb 28;18(1):2635818. doi: 10.1080/19490976.2026.2635818 (PMC12959223; doi:10.1080/19490976.2026.2635818)
Supplement: Table S1 Proteomic analysis Ecoli EVs.xls [file KGMI_A_2635818_SM9492.xls]

Protein	Description	Gene	Intensity
P0A910	Outer membrane protein A	ompA	7027300594
P68187	Maltose/maltodextrin import ATP-binding protein MalK	malK	5165207793
P0CE47	Elongation factor Tu 1	tufA	4736834603
P0A6F5	Chaperonin GroEL	groEL	1878164097
P0ABT2	DNA protection during starvation protein	dps	1678777033
P0A6Y8	Chaperone protein DnaK	dnaK	1626697956
P0ACF8	DNA-binding protein H-NS	hns	1325202119
P0A6P9	Enolase	eno	1311423357
P0A7K2	50S ribosomal protein L7/L12	rplL	1188734851
P0AFH8	Osmotically-inducible protein Y	osmY	1153216699
P0AG67	30S ribosomal protein S1	rpsA	1147686510
P0AE08	Alkyl hydroperoxide reductase C	ahpC	1059484034
P69776	Major outer membrane lipoprotein Lpp	lpp	997858311.6
P0A6M8	Elongation factor G	fusA	986876428.6
P0ADU5	Protein YgiW	ygiW	901059614.3
P09373	Formate acetyltransferase 1	pflB	871391913.7
P0ADB7	Entericidin B	ecnB	822161725.6
P0A9B2	Glyceraldehyde-3-phosphate dehydrogenase A	gapA	819338525.3
P0ABB4	ATP synthase subunit beta	atpD	741995333.8
P68066	Autonomous glycyl radical cofactor	grcA	739946875.3
P0ABB0	ATP synthase subunit alpha	atpA	739624076
P0A8T7	DNA-directed RNA polymerase subunit beta	rpoC	704093071.6
P0ACF0	DNA-binding protein HU-alpha	hupA	695365855
P0ADE6	Potassium binding protein Kbp	kbp	694366543.5
P0A850	Trigger factor	tig	683741340.8
P0A6P1	Elongation factor Ts	tsf	643510110.6
P0AET2	Acid stress chaperone HdeB	hdeB	605868024.8
P0A9Q7	Aldehyde-alcohol dehydrogenase	adhE	588555151
P0A8V2	DNA-directed RNA polymerase subunit beta	rpoB	587045837.4
P68206	UPF0337 protein YjbJ	yjbJ	569934276.5
P0AC41	Succinate dehydrogenase flavoprotein subunit	sdhA	565807026.4
P0AFG8	Pyruvate dehydrogenase E1 component	aceE	556241473.6
P63284	Chaperone protein ClpB	clpB	552367865.4
P0A853	Tryptophanase	tnaA	526711144.8
P0A991	Fructose-bisphosphate aldolase class 1	fbaB	521083658.8
P08200	Isocitrate dehydrogenase [NADP]	icd	502370768.6
P0A6F9	Co-chaperonin GroES	groES	482709308.6
P0A6A8	Acyl carrier protein	acpP	477312478
P0A799	Phosphoglycerate kinase	pgk	474253636.1
P0A917	Outer membrane protein X	ompX	472931600.8
P0ABH7	Citrate synthase	gltA	469399504.9
P0A7R1	50S ribosomal protein L9	rplI	459242200.3
P37194	Outer membrane protein Slp	slp	423766153.3
P0A7V8	30S ribosomal protein S4	rpsD	418526797.9
P13029	Catalase-peroxidase	katG	415167941.4
P0A7L0	50S ribosomal protein L1	rplA	415140988.3
P0A7Z4	DNA-directed RNA polymerase subunit alpha	rpoA	408599920.4
P05055	Polyribonucleotide nucleotidyltransferase	pnp	405225465.3
P60422	50S ribosomal protein L2	rplB	393545436
P06959	Dihydrolipoyllysine-residue acetyltransferase component of pyruvate dehydrogenase complex	aceF	377063473.4
P64581	Uncharacterized protein YqjD	yqjD	374379102
P60438	50S ribosomal protein L3	rplC	361187944.3
P0AG55	50S ribosomal protein L6	rplF	360553892.2
P0A915	Outer membrane protein W	ompW	346250015
P0A7J7	50S ribosomal protein L11	rplK	343628869.9
P0A7W1	30S ribosomal protein S5	rpsE	340535638.6
P0AEE5	D-galactose-binding periplasmic protein	mglB	337785036.6
P0AG44	50S ribosomal protein L17	rplQ	327117637.6
P21179	Catalase HPII	katE	325523872.4
P0A858	Triosephosphate isomerase	tpiA	324036971.9
P0AD61	Pyruvate kinase I	pykF	322776498.3
P60723	50S ribosomal protein L4	rplD	318229723.3
P0A7V3	30S ribosomal protein S3	rpsC	317830913.6
P69783	PTS system glucose-specific EIIA component	crr	317049619.6
P0A9G6	Isocitrate lyase	aceA	308673580
P0ABK5	Cysteine synthase A	cysK	307727020.5
P36683	Aconitate hydratase B	acnB	300757657.8
P0AC38	Aspartate ammonia-lyase	aspA	299612861.9
P0A8G6	NAD(P)H dehydrogenase (quinone)	wrbA	293860286.6
P02358	30S ribosomal protein S6	rpsF	291417554.8
P0A9P0	Dihydrolipoyl dehydrogenase	lpdA	286550096.3
P0A7X3	30S ribosomal protein S9	rpsI	286367705.9
P60624	50S ribosomal protein L24	rplX	283115047.5
P61889	Malate dehydrogenase	mdh	283069013.3
P0A870	Transaldolase B	talB	253923263.8
P0AB71	Fructose-bisphosphate aldolase class 2	fbaA	249904583.3
P0A6K6	Phosphopentomutase	deoB	247827366.4
P12758	Uridine phosphorylase	udp	247762877.3
P0A7V0	30S ribosomal protein S2	rpsB	246800955
P0AA25	Thioredoxin 1	trxA	246300006
P0AES9	Acid stress chaperone HdeA	hdeA	245624235.5
P0AGE9	Succinate--CoA ligase [ADP-forming] subunit alpha	sucD	242378585
P0A7J3	50S ribosomal protein L10	rplJ	236770353.6
P69908	Glutamate decarboxylase alpha	gadA	235119976
P0A905	Outer membrane lipoprotein SlyB	slyB	232995835.5
P0A7S9	30S ribosomal protein S13	rpsM	229613479.4
P0ABA0	ATP synthase subunit b	atpF	228885679.3
P0A836	Succinate--CoA ligase [ADP-forming] subunit beta	sucC	221593692.6
P0A940	Outer membrane protein assembly factor BamA	bamA	218897582.8
P75694	Uncharacterized protein YahO	yahO	218030400
P0A9Y6	Cold shock-like protein CspC	cspC	216230209.6
P23843	Periplasmic oligopeptide-binding protein	oppA	213608356
P0AFF6	Transcription termination/antitermination protein NusA	nusA	210993909.9
P0AEM9	L-cystine-binding protein TcyJ	tcyJ	209888127.9
P0AFG6	Dihydrolipoyllysine-residue succinyltransferase component of 2-oxoglutarate dehydrogenase complex	sucB	209780663.4
P0A7L3	50S ribosomal protein L20	rplT	208388317.5
P23538	Phosphoenolpyruvate synthase	ppsA	207893998.6
P02925	Ribose import binding protein RbsB	rbsB	207077640.1
P0A7W7	30S ribosomal protein S8	rpsH	206894555.5
P25516	Aconitate hydratase A	acnA	205599535.3
P06996	Outer membrane porin C	ompC	200134607.8
P0A7R9	30S ribosomal protein S11	rpsK	198957507
P21367	Probable hydrolase YcaC	ycaC	195596051
P0A705	Translation initiation factor IF-2	infB	194252822
P0ACD8	Hydrogenase-1 large chain	hyaB	192585967.4
P0A7A9	Inorganic pyrophosphatase	ppa	191645925.1
P0ADG7	Inosine-5-monophosphate dehydrogenase	guaB	190864404
P0AGD3	Superoxide dismutase [Fe]	sodB	188274625.5
P0A972	Cold shock-like protein CspE	cspE	184973055.3
P0C018	50S ribosomal protein L18	rplR	184145579.5
P0A7U7	30S ribosomal protein S20	rpsT	184036208
P0AG48	50S ribosomal protein L21	rplU	179709276.8
P0ADB1	Osmotically-inducible putative lipoprotein OsmE	osmE	179664934
P00363	Fumarate reductase flavoprotein subunit	frdA	176724351.6
P39180	Antigen 43	flu	174747987.1
P08839	Phosphoenolpyruvate-protein phosphotransferase	ptsI	169627742.8
P0AEU7	Chaperone protein Skp	skp	167382162.3
P0A9M8	Phosphate acetyltransferase	pta	165577451.8
P0A862	Thiol peroxidase	tpx	163761909.3
P0AE06	Multidrug efflux pump subunit AcrA	acrA	162706252.9
P37902	Glutamate/aspartate import solute-binding protein	gltI	162099791.3
P0AG59	30S ribosomal protein S14	rpsN	161438871.4
P0A6X7	Integration host factor subunit alpha	ihfA	159687636.6
P0A9X9	Cold shock protein CspA	cspA	158386552
P0A867	Transaldolase A	talA	157697291.3
P52697	6-phosphogluconolactonase	pgl	156459965.4
P02359	30S ribosomal protein S7	rpsG	155634574.8
P0AFG3	2-oxoglutarate dehydrogenase E1 component	sucA	153484998.9
P00350	6-phosphogluconate dehydrogenase, decarboxylating	gnd	152775441.3
P0A7R5	30S ribosomal protein S10	rpsJ	152660576
P00509	Aspartate aminotransferase	aspC	149801713.1
P62399	50S ribosomal protein L5	rplE	149481628.9
P07014	Succinate dehydrogenase iron-sulfur subunit	sdhB	148553627.1
P0AF93	2-iminobutanoate/2-iminopropanoate deaminase	ridA	147977264
P19926	Glucose-1-phosphatase	agp	147328285
P0AG63	30S ribosomal protein S17	rpsQ	147084366
P0ABC7	Modulator of FtsH protease HflK	hflK	147034317.4
P0A6Z3	Chaperone protein HtpG	htpG	146969602.1
P0A9K9	FKBP-type peptidyl-prolyl cis-trans isomerase SlyD	slyD	146824434.8
P09169	Protease 7	ompT	146701755.5
P77804	Protein YdgA	ydgA	145035512.8
P0A7K6	50S ribosomal protein L19	rplS	143641496.8
P0ACF4	DNA-binding protein HU-beta	hupB	142856636
P0A6T1	Glucose-6-phosphate isomerase	pgi	142776801.8
P32680	Uncharacterized protein YjaG	yjaG	140066534.3
P45578	S-ribosylhomocysteine lyase	luxS	139503172.5
P69910	Glutamate decarboxylase beta	gadB	139277760
P76245	Diguanylate cyclase DgcP	dgcP	138343328
P0A8L1	Serine--tRNA ligase	serS	137816739.7
P0A953	3-oxoacyl-[acyl-carrier-protein] synthase 1	fabB	135261225.1
P0A8N5	Lysine--tRNA ligase, heat inducible	lysU	135215184.6
P0DTT0	50S ribosomal subunit assembly factor BipA	bipA	135061656.4
P21599	Pyruvate kinase II	pykA	135006522.8
P00961	Glycine--tRNA ligase beta subunit	glyS	134248659.2
P0A6H1	ATP-dependent Clp protease ATP-binding subunit ClpX	clpX	134233371.8
P09546	Bifunctional protein PutA	putA	132571046.9
P0A908	MltA-interacting protein	mipA	131667513.4
P0A9Q1	Aerobic respiration control protein ArcA	arcA	131501231.4
P62707	2,3-bisphosphoglycerate-dependent phosphoglycerate mutase	gpmA	131366359.7
P0ABP8	Purine nucleoside phosphorylase DeoD-type	deoD	130230895.6
P37685	Aldehyde dehydrogenase B	aldB	128323853.8
P68919	50S ribosomal protein L25	rplY	128244371.7
P02930	Outer membrane protein TolC	tolC	128135798.4
P0A998	Bacterial non-heme ferritin	ftnA	127606455.1
P0AA10	50S ribosomal protein L13	rplM	124727693.8
P33570	Transketolase 2	tktB	124209243.6
P0A9L3	FKBP-type 22 kDa peptidyl-prolyl cis-trans isomerase	fklB	123981361
P0A9A6	Cell division protein FtsZ	ftsZ	123830280
P62768	UPF0325 protein YaeH	yaeH	117807741.4
P31658	Protein/nucleic acid deglycase 1	hchA	116962299.9
P75818	Uncharacterized lipoprotein YbjP	ybjP	116073425
P67910	ADP-L-glycero-D-manno-heptose-6-epimerase	hldD	116043601.9
P0ACY3	Uncharacterized protein YeaG	yeaG	113962296.8
P0A6H5	ATP-dependent protease ATPase subunit HslU	hslU	113947958.8
P0A825	Serine hydroxymethyltransferase	glyA	113047740
P0A7M2	50S ribosomal protein L28	rpmB	112500504
P0ABJ9	Cytochrome bd-I ubiquinol oxidase subunit 1	cydA	111822108.8
P0C0L2	Peroxiredoxin OsmC	osmC	111346056.3
P0A7M6	50S ribosomal protein L29	rpmC	111212767
P0AG30	Transcription termination factor Rho	rho	111178968.9
P69797	PTS system mannose-specific EIIAB component	manX	111059569.4
P0AEH5	Protein ElaB	elaB	110381816
P0A7D4	Adenylosuccinate synthetase	purA	109308646.1
P0ACA3	Stringent starvation protein A	sspA	109279846.1
P0A6F3	Glycerol kinase	glpK	109249084
P0A715	2-dehydro-3-deoxyphosphooctonate aldolase	kdsA	107794281.4
P0A805	Ribosome-recycling factor	frr	106500550.1
P0AGD1	Superoxide dismutase [Cu-Zn]	sodC	106453983.8
P0A7U3	30S ribosomal protein S19	rpsS	105866753.9
P0ADZ4	30S ribosomal protein S15	rpsO	104394675.5
P21513	Ribonuclease E	rne	103378361.3
P15288	Cytosol non-specific dipeptidase	pepD	102564128.1
P0A7T7	30S ribosomal protein S18	rpsR	102428444
P0AAI3	ATP-dependent zinc metalloprotease FtsH	ftsH	102398847.6
P0AC59	Glutaredoxin 2	grxB	102306042.9
P00957	Alanine--tRNA ligase	alaS	102177525
P76578	Alpha-2-macroglobulin	yfhM	100389854
P04825	Aminopeptidase N	pepN	99764323.88
P61175	50S ribosomal protein L22	rplV	99112924
P28635	D-methionine-binding lipoprotein MetQ	metQ	98651673.75
P0A9D8	2,3,4,5-tetrahydropyridine-2,6-dicarboxylate N-succinyltransferase	dapD	98313418.5
P0AC47	Fumarate reductase iron-sulfur subunit	frdB	97907079.75
P22259	Phosphoenolpyruvate carboxykinase (ATP)	pckA	97096166.94
P69441	Adenylate kinase	adk	97092236.94
P31554	LPS-assembly protein LptD	lptD	96902314.69
P0A9M0	Lon protease	lon	95277277.69
P33602	NADH-quinone oxidoreductase subunit G	nuoG	94213702.06
P0A927	Nucleoside-specific channel-forming protein Tsx	tsx	94148125.13
P35340	Alkyl hydroperoxide reductase subunit F	ahpF	93827409.81
P0C0V0	Periplasmic serine endoprotease DegP	degP	93281962.63
P0AEX9	Maltose/maltodextrin-binding periplasmic protein	malE	93080055.94
P27302	Transketolase 1	tktA	92233355
P0A8W8	UPF0304 protein YfbU	yfbU	92145725.19
P0ADY3	50S ribosomal protein L14	rplN	91896126.63
P0ADY1	Periplasmic chaperone PpiD	ppiD	90206108.38
P00490	Maltodextrin phosphorylase	malP	89427384.5
P0AFX0	Ribosome hibernation promoting factor	hpf	89078792.25
P09127	Protein HemX	hemX	88691452.5
P21829	Pyridoxal phosphate phosphatase YbhA	ybhA	88682584
P0A8R0	Regulator of ribonuclease activity A	rraA	88430744
P0A800	DNA-directed RNA polymerase subunit omega	rpoZ	87355669.38
P0AED7	Succinyl-diaminopimelate desuccinylase	dapE	85209659.69
P27248	Aminomethyltransferase	gcvT	85131693.38
P37903	Universal stress protein F	uspF	84362250
P09394	Glycerophosphodiester phosphodiesterase, periplasmic	glpQ	84271558.5
P0A7G6	Protein RecA	recA	83861220.06
P0A9P4	Thioredoxin reductase	trxB	83581729.63
P10384	Long-chain fatty acid transport protein	fadL	83002234
P64451	Uncharacterized lipoprotein YdcL	ydcL	82454296.44
P0A855	Tol-Pal system protein TolB	tolB	82404908.25
Q46857	2,5-diketo-D-gluconic acid reductase A	dkgA	81369680.5
P0AEZ3	Septum site-determining protein MinD	minD	80797404.5
P02413	50S ribosomal protein L15	rplO	78528153.5
P0AFM6	Phage shock protein A	pspA	77962697.75
P77495	Propionate--CoA ligase	prpE	77055555.44
P0AFK9	Spermidine/putrescine-binding periplasmic protein	potD	76302229.25
P0AE52	Peroxiredoxin Bcp	bcp	75717087
P02931	Outer membrane porin F	ompF	74893023
P0A707	Translation initiation factor IF-3	infC	74737953.69
P07395	Phenylalanine--tRNA ligase beta subunit	pheT	74494357.75
P0A717	Ribose-phosphate pyrophosphokinase	prs	74320284.69
P63224	Phosphoheptose isomerase	gmhA	74050771.5
P0A7S3	30S ribosomal protein S12	rpsL	73388580
P0A9P6	ATP-dependent RNA helicase DeaD	deaD	73050008.75
P61949	Flavodoxin 1	fldA	73010782
P24182	Biotin carboxylase	accC	72906884.5
P0ABC3	Modulator of FtsH protease HflC	hflC	72861679.63
P0ADV7	Intermembrane phospholipid transport system binding protein MlaC	mlaC	71133227
P0A7T3	30S ribosomal protein S16	rpsP	70566244
P76558	NADP-dependent malic enzyme	maeB	70464581.88
P0A6B7	Cysteine desulfurase IscS	iscS	70437357.88
P0A903	Outer membrane protein assembly factor BamC	bamC	70098148.06
P0A8E7	UPF0234 protein YajQ	yajQ	69713439.75
P0AEP3	UTP--glucose-1-phosphate uridylyltransferase	galU	69482896.56
P64503	Uncharacterized protein YebV	yebV	68123911.5
P0AES6	DNA gyrase subunit B	gyrB	67500986.19
P63235	Glutamate/gamma-aminobutyrate antiporter	gadC	67289416.25
P77717	Uncharacterized lipoprotein YbaY	ybaY	66507177.75
P25738	Acidic protein MsyB	msyB	66497371.25
P33599	NADH-quinone oxidoreductase subunit C/D	nuoC	65400203.13
P00579	RNA polymerase sigma factor RpoD	rpoD	64239295.5
P0ADS6	Uncharacterized protein YggE	yggE	63161475.63
P37689	2,3-bisphosphoglycerate-independent phosphoglycerate mutase	gpmI	63113955.25
P0A912	Peptidoglycan-associated lipoprotein	pal	63090262.75
P0A9X4	Cell shape-determining protein MreB	mreB	63056082.75
P0AEQ3	Glutamine-binding periplasmic protein	glnH	62558476.63
P17169	Glutamine--fructose-6-phosphate aminotransferase [isomerizing]	glmS	61875173.44
Q46868	Ubiquinone biosynthesis accessory factor UbiK	ubiK	61753323
P69913	Carbon storage regulator	csrA	60899879.06
P0A742	Large-conductance mechanosensitive channel	mscL	60850163.5
P0A8N3	Lysine--tRNA ligase	lysS	59605858.5
P13979	TraT complement resistance protein	traT	58911497
P0ACJ8	cAMP-activated global transcriptional regulator CRP	crp	58265140.56
P16700	Thiosulfate-binding protein	cysP	58166356.13
P0AA04	Phosphocarrier protein HPr	ptsH	57852818
P0AEK4	Enoyl-[acyl-carrier-protein] reductase [NADH] FabI	fabI	57646183.66
P0A796	ATP-dependent 6-phosphofructokinase isozyme 1	pfkA	57297678.63
P0A9W3	Energy-dependent translational throttle protein EttA	ettA	57244915.91
P0AF36	Cell division protein ZapB	zapB	57074586
P0A8M3	Threonine--tRNA ligase	thrS	56952617.5
P68679	30S ribosomal protein S21	rpsU	56600365
P77243	2-methylcitrate dehydratase	prpD	56324096.69
P16659	Proline--tRNA ligase	proS	55912562.56
P0ABA6	ATP synthase gamma chain	atpG	55826449.25
P23893	Glutamate-1-semialdehyde 2,1-aminomutase	hemL	55283075.25
P0AD33	UPF0381 protein YfcZ	yfcZ	55039510
P00956	Isoleucine--tRNA ligase	ileS	55026146.8
P0A9K3	PhoH-like protein	ybeZ	54927004.81
P18775	Dimethyl sulfoxide reductase DmsA	dmsA	53790912.31
P09551	Lysine/arginine/ornithine-binding periplasmic protein	argT	53071491.13
P0ACJ0	Leucine-responsive regulatory protein	lrp	52402142.31
P07003	Pyruvate dehydrogenase [ubiquinone]	poxB	51625016.31
P0A6A3	Acetate kinase	ackA	51569877.69
P37095	Peptidase B	pepB	51523538.94
P10408	Protein translocase subunit SecA	secA	51183894.56
P0AED0	Universal stress protein A	uspA	50898268.13
P0ABZ6	Chaperone SurA	surA	50737146.06
P0AGE0	Single-stranded DNA-binding protein	ssb	50489335.38
P08997	Malate synthase A	aceB	50059532.63
P0ABD3	Bacterioferritin	bfr	49360083
P45464	Penicillin-binding protein activator LpoA	lpoA	48860706.69
P0ADY7	50S ribosomal protein L16	rplP	48380573.88
P08506	D-alanyl-D-alanine carboxypeptidase DacC	dacC	48027578.94
P0ABU2	Ribosome-binding ATPase YchF	ychF	47973861.38
P14407	Fumarate hydratase class I, anaerobic	fumB	47972068.13
P0A6L2	4-hydroxy-tetrahydrodipicolinate synthase	dapA	47589015.25
P68767	Cytosol aminopeptidase	pepA	47532148.63
P0ABD5	Acetyl-coenzyme A carboxylase carboxyl transferase subunit alpha	accA	47420369.88
P07813	Leucine--tRNA ligase	leuS	47381626.13
P0A8A0	Probable transcriptional regulatory protein YebC	yebC	46427452.75
P23839	UPF0701 protein YicC	yicC	46424243.75
P21889	Aspartate--tRNA ligase	aspS	46192830.44
P27306	Soluble pyridine nucleotide transhydrogenase	sthA	46170960.27
P0AG86	Protein-export protein SecB	secB	46009784.25
P23869	Peptidyl-prolyl cis-trans isomerase B	ppiB	45703351.25
P0A6W5	Transcription elongation factor GreA	greA	45521122.75
P0ABS1	RNA polymerase-binding transcription factor DksA	dksA	45438112
P0AC69	Glutaredoxin 4	grxD	44318409.75
P0AG51	50S ribosomal protein L30	rpmD	44317181
P0A8M0	Asparagine--tRNA ligase	asnS	44229342.19
P65292	Uncharacterized lipoprotein YgdI	ygdI	44199805.19
P23721	Phosphoserine aminotransferase	serC	43971596.25
P0ADW3	Inner membrane protein YhcB	yhcB	43897607.25
P0AES4	DNA gyrase subunit A	gyrA	43805434.63
P0AG80	sn-glycerol-3-phosphate-binding periplasmic protein UgpB	ugpB	43403766.31
P04079	GMP synthase [glutamine-hydrolyzing]	guaA	43215599.13
P0ABK2	Cytochrome bd-I ubiquinol oxidase subunit 2	cydB	43196112.5
P64463	Putative selenoprotein YdfZ	ydfZ	42740042.25
P69739	Hydrogenase-1 small chain	hyaA	42462453.75
P0A9C5	Glutamine synthetase	glnA	41946463.63
P0AC53	Glucose-6-phosphate 1-dehydrogenase	zwf	41794656.5
P00805	L-asparaginase 2	ansB	41710424.56
P33136	Glucans biosynthesis protein G	mdoG	41513220.38
P0A7Z0	Ribose-5-phosphate isomerase A	rpiA	41486630.75
P77754	Periplasmic chaperone Spy	spy	40817514.63
P23847	Dipeptide-binding protein	dppA	40459892.06
P06999	ATP-dependent 6-phosphofructokinase isozyme 2	pfkB	40429618.31
P31663	Pantothenate synthetase	panC	39926471.5
P0A7E5	CTP synthase	pyrG	39853807.75
P0ABU0	1,4-dihydroxy-2-naphthoyl-CoA synthase	menB	39848004
P60651	Agmatinase	speB	39806515.63
P31142	3-mercaptopyruvate sulfurtransferase	sseA	39653164.59
P39831	NADP-dependent 3-hydroxy acid dehydrogenase YdfG	ydfG	39604775.88
P07118	Valine--tRNA ligase	valS	39581964.94
P0A8E1	UPF0227 protein YcfP	ycfP	39562741.63
P0AAV6	Uncharacterized protein YbgS	ybgS	39449032
P76177	Protein YdgH	ydgH	39281355.5
P22256	4-aminobutyrate aminotransferase GabT	gabT	39206186.31
P19319	Respiratory nitrate reductase 2 alpha chain	narZ	39168311.88
P76002	Inhibitor of g-type lysozyme	pliG	39025889.25
P0A817	S-adenosylmethionine synthase	metK	38686357.69
P12994	UPF0098 protein YbhB	ybhB	38685557
P0ADN2	UPF0438 protein YifE	yifE	38463156.38
P63020	Fe/S biogenesis protein NfuA	nfuA	38430766.19
P0ABH9	ATP-dependent Clp protease ATP-binding subunit ClpA	clpA	38367297.13
P0AB14	Uncharacterized protein YccJ	yccJ	38355622.5
P39325	Galactofuranose-binding protein YtfQ	ytfQ	38158387.5
P00962	Glutamine--tRNA ligase	glnS	37962236.38
P0AD59	Inhibitor of vertebrate lysozyme	ivy	37872895.88
P0AEE1	Inner membrane lipoprotein DcrB	dcrB	37781330.38
P30859	Putative ABC transporter arginine-binding protein 2	artI	37549709.5
P18843	NH(3)-dependent NAD(+) synthetase	nadE	37266024.31
P0A6D7	Shikimate kinase 1	aroK	36967498
P0ADA5	Uncharacterized lipoprotein YajG	yajG	36861267.5
P0AE01	tRNA (cytidine/uridine-2-O-)-methyltransferase TrmJ	trmJ	36660380.25
P77541	2-methylisocitrate lyase	prpB	36649587.81
P0A7M9	50S ribosomal protein L31	rpmE	36616661
P36938	Phosphoglucomutase	pgm	36610479.69
P42632	PFL-like enzyme TdcE	tdcE	36500454.19
P0AET8	7alpha-hydroxysteroid dehydrogenase	hdhA	36480631.75
P76402	UPF0339 protein YegP	yegP	36147530.5
P33195	Glycine dehydrogenase (decarboxylating)	gcvP	35863938.38
P22523	Chromosome partition protein MukB	mukB	35856854.72
P27298	Oligopeptidase A	prlC	35846534
P0A993	Fructose-1,6-bisphosphatase class 1	fbp	35810393
P0ACD4	Iron-sulfur cluster assembly scaffold protein IscU	iscU	35746247.13
P00864	Phosphoenolpyruvate carboxylase	ppc	35738097.63
P69786	PTS system glucose-specific EIICB component	ptsG	35723911.5
P16681	Protein YjdN	yjdN	35567711
P0AC62	Glutaredoxin 3	grxC	35180747.5
P0AC02	Outer membrane protein assembly factor BamD	bamD	35147738.5
P0ABA4	ATP synthase subunit delta	atpH	34752870.5
P0ACE7	Purine nucleoside phosphoramidase	hinT	34548746.75
P0ADE8	tRNA-modifying protein YgfZ	ygfZ	34413716.5
P0AAT9	Uncharacterized protein YbeL	ybeL	33985110
P13036	Fe(3+) dicitrate transport protein FecA	fecA	33723130.28
P11875	Arginine--tRNA ligase	argS	33606667.81
P76170	UPF0482 protein YnfB	ynfB	33410867.25
P0A7L8	50S ribosomal protein L27	rpmA	33378706.5
P60785	Elongation factor 4	lepA	33357500.25
P0AFC7	NADH-quinone oxidoreductase subunit B	nuoB	33239615.75
P0AD49	Ribosome-associated inhibitor A	raiA	33200661.69
P45955	Cell division coordinator CpoB	cpoB	33192408.69
P00550	PTS system mannitol-specific EIICBA component	mtlA	33010603
P0AEG4	Thiol:disulfide interchange protein DsbA	dsbA	32649768.19
P0ADZ0	50S ribosomal protein L23	rplW	32590396
P77774	Outer membrane protein assembly factor BamB	bamB	32412986.53
P00582	DNA polymerase I	polA	32175993.81
P0AG90	Protein translocase subunit SecD	secD	32076287.88
P0AEU0	Histidine-binding periplasmic protein	hisJ	31940617.63
P0ACY1	Putative NAD(P)H nitroreductase YdjA	ydjA	31419099.13
P0AEK2	3-oxoacyl-[acyl-carrier-protein] reductase FabG	fabG	31322654.69
P33362	Glycine betaine-binding protein YehZ	yehZ	31172463.38
P24215	Mannonate dehydratase	uxuA	31135690
P00963	Aspartate--ammonia ligase	asnA	30819875.63
P23836	Transcriptional regulatory protein PhoP	phoP	30533204.38
P07012	Peptide chain release factor RF2	prfB	30441666.25
P00968	Carbamoyl-phosphate synthase large chain	carB	30422121.88
P61714	6,7-dimethyl-8-ribityllumazine synthase	ribE	30415777
P00452	Ribonucleoside-diphosphate reductase 1 subunit alpha	nrdA	30409263.31
P0AFJ1	Protein YjdM	yjdM	30322668.5
P39451	Alcohol dehydrogenase, propanol-preferring	adhP	30223816.75
P07913	L-threonine 3-dehydrogenase	tdh	30029200.88
P26646	Probable acrylyl-CoA reductase AcuI	acuI	29923975.5
P0A9U3	Probable ATP-binding protein YbiT	ybiT	29856750.5
P0AEB2	D-alanyl-D-alanine carboxypeptidase DacA	dacA	29670900.13
P06987	Histidine biosynthesis bifunctional protein HisB	hisB	29648170.38
P0ACB2	Delta-aminolevulinic acid dehydratase	hemB	29635414.25
P0AFG0	Transcription termination/antitermination protein NusG	nusG	29622959.13
P0ACX3	Putative monooxygenase YdhR	ydhR	29620898.25
P69411	Outer membrane lipoprotein RcsF	rcsF	29419044.13
P31979	NADH-quinone oxidoreductase subunit F	nuoF	29157353.44
P64596	Uncharacterized protein YraP	yraP	29058350
Q59385	Copper-exporting P-type ATPase	copA	28723591.13
P0AB38	Penicillin-binding protein activator LpoB	lpoB	28705902
P0AAI9	Malonyl CoA-acyl carrier protein transacylase	fabD	28321050.25
P0ADK0	Uncharacterized protein YiaF	yiaF	28170907.25
P0A6T9	Glycine cleavage system H protein	gcvH	28123896
P0A6Y1	Integration host factor subunit beta	ihfB	27534578.81
P00959	Methionine--tRNA ligase	metG	27381516.19
P06610	Thioredoxin/glutathione peroxidase BtuE	btuE	27334704.88
P60906	Histidine--tRNA ligase	hisS	27081514.25
P21362	Protein YciF	yciF	27041476.88
P0A6K3	Peptide deformylase	def	27024973.75
P09030	Exodeoxyribonuclease III	xthA	26948953.63
P64479	Uncharacterized protein YdiZ	ydiZ	26736312.5
P62620	4-hydroxy-3-methylbut-2-en-1-yl diphosphate synthase (flavodoxin)	ispG	26721566.19
P0A9A9	Ferric uptake regulation protein	fur	26675756.25
P0AFK0	Metalloprotease PmbA	pmbA	26535375.81
P39177	Universal stress protein UP12	uspG	26362552
P0AEZ9	Molybdenum cofactor biosynthesis protein B	moaB	26354063.91
P0A6R0	3-oxoacyl-[acyl-carrier-protein] synthase 3	fabH	26262946.38
P0AAN5	Uncharacterized protein YaiA	yaiA	26227694.75
P06612	DNA topoisomerase 1	topA	26214548
P0A8F0	Uracil phosphoribosyltransferase	upp	26180417
P0AF08	Iron-sulfur cluster carrier protein	mrp	26079315
P0AAC0	Universal stress protein E	uspE	25981459.25
P21418	Uncharacterized protein YdfC	ydfC	25847647
P0ADA3	Murein hydrolase activator NlpD	nlpD	25811917.31
P33363	Periplasmic beta-glucosidase	bglX	25653887.34
P38489	Oxygen-insensitive NAD(P)H nitroreductase	nfsB	25581977.94
P0AFR4	Uncharacterized protein YciO	yciO	25515632
P21165	Xaa-Pro dipeptidase	pepQ	25422399.06
P0AFD6	NADH-quinone oxidoreductase subunit I	nuoI	25311267.75
P0ADC1	LPS-assembly lipoprotein LptE	lptE	25305455.75
P0A8B5	Nucleoid-associated protein YbaB	ybaB	25219270.94
P0A6L0	Deoxyribose-phosphate aldolase	deoC	25124068.25
P0AG07	Ribulose-phosphate 3-epimerase	rpe	25106980.41
P0AB77	2-amino-3-ketobutyrate coenzyme A ligase	kbl	25106612.13
P0AEG6	Thiol:disulfide interchange protein DsbC	dsbC	25081048.13
P0A9D2	Glutathione S-transferase GstA	gstA	25023723.25
P17846	Sulfite reductase [NADPH] hemoprotein beta-component	cysI	24902074.34
P09372	Protein GrpE	grpE	24604047.63
P0AFP6	GTP cyclohydrolase 1 type 2 homolog	ybgI	24571838.25
P07004	Gamma-glutamyl phosphate reductase	proA	24424715.38
P27550	Acetyl-coenzyme A synthetase	acs	24147879.13
P42641	GTPase ObgE/CgtA	obgE	24043430.63
P0ABD8	Biotin carboxyl carrier protein of acetyl-CoA carboxylase	accB	24041151
P0AE88	Transcriptional regulatory protein CpxR	cpxR	24020040.75
P0A9V1	Lipopolysaccharide export system ATP-binding protein LptB	lptB	23774793.38
P16456	Selenide, water dikinase	selD	23752629.25
P0A698	UvrABC system protein A	uvrA	23539812.63
P0AB55	Protein YciI	yciI	23527318.5
P37636	Multidrug resistance protein MdtE	mdtE	23454111
P0A6E6	ATP synthase epsilon chain	atpC	23445793
P0AF50	Uncharacterized protein YjbR	yjbR	23327138.5
P26612	Cytoplasmic alpha-amylase	amyA	23251700.13
P15034	Xaa-Pro aminopeptidase	pepP	23250761.13
P37765	Ribosomal large subunit pseudouridine synthase B	rluB	23126553.38
P19318	Respiratory nitrate reductase 2 beta chain	narY	22989903.63
P0ADQ7	Uncharacterized protein YgaM	ygaM	22969214
P0A821	L-seryl-tRNA(Sec) selenium transferase	selA	22855833.75
P39173	Putative glucose-6-phosphate 1-epimerase	yeaD	22828622.88
P0A8A8	Ribosome maturation factor RimP	rimP	22763887.25
P76658	Bifunctional protein HldE	hldE	22654059.63
P0ADU2	Probable quinol monooxygenase YgiN	ygiN	22572626.75
P77184	Putative protein LomR	lomR	22568410
P00954	Tryptophan--tRNA ligase	trpS	22552971.25
P21420	Putative outer membrane porin protein NmpC	nmpC	22547744.33
P77499	Probable ATP-dependent transporter SufC	sufC	22509620.5
P04805	Glutamate--tRNA ligase	gltX	22419460.56
P77454	Glutaminase 1	glsA1	22409788.38
P25526	Succinate-semialdehyde dehydrogenase [NADP(+)] GabD	gabD	22407443.5
P0AFM2	Glycine betaine/proline betaine-binding periplasmic protein	proX	22380830
P08312	Phenylalanine--tRNA ligase alpha subunit	pheS	22371023.75
P76108	Bifunctional polyhydroxybutyrate synthase / ABC transporter periplasmic binding protein	ydcS	22246069.91
P29745	Peptidase T	pepT	22200656
P0ACU7	HTH-type transcriptional regulator YjdC	yjdC	22190887.75
P21170	Biosynthetic arginine decarboxylase	speA	21724151.25
P61320	Outer-membrane lipoprotein LolB	lolB	21720952.88
P07650	Thymidine phosphorylase	deoA	21718509.63
P32176	Formate dehydrogenase-O major subunit	fdoG	21454568.75
P06129	Vitamin B12 transporter BtuB	btuB	21400969.13
P31224	Multidrug efflux pump subunit AcrB	acrB	21371823.69
P0A9H3	Inducible lysine decarboxylase	cadA	21347665.31
P69805	PTS system mannose-specific EIID component	manZ	21179773.88
P22255	3(2),5-bisphosphate nucleotidase CysQ	cysQ	21050237
Q2M7R5	Uncharacterized protein YibT	yibT	21034509.75
P10100	Endolytic peptidoglycan transglycosylase RlpA	rlpA	20708821.5
P0A9C3	Aldose 1-epimerase	galM	20559255.69
P76193	Probable L,D-transpeptidase YnhG	ynhG	20558986.88
P03841	Maltose operon periplasmic protein	malM	20475788.63
P0A8J8	ATP-dependent RNA helicase RhlB	rhlB	20430783.63
P77395	Chaperedoxin	cnoX	20336157.75
P0A901	Outer membrane lipoprotein Blc	blc	20289811.19
P39099	Periplasmic pH-dependent serine endoprotease DegQ	degQ	20242633.5
P0A9M5	Xanthine-guanine phosphoribosyltransferase	gpt	20144027.63
P22333	Adenosine deaminase	add	20059339.44
P0ACC7	Bifunctional protein GlmU	glmU	20038967.63
P76576	Ancillary SecYEG translocon subunit	yfgM	19921904.94
P0A780	Transcription antitermination protein NusB	nusB	19906580
P76621	Glutarate 2-hydroxylase	glaH	19840177.59
P77739	Probable ketoamine kinase YniA	yniA	19640514.63
P69428	Sec-independent protein translocase protein TatA	tatA	19590255
P00393	Type II NADH:quinone oxidoreductase	ndh	19438331.03
P31660	2-methylcitrate synthase	prpC	19415222.5
P68191	Stationary-phase-induced ribosome-associated protein	sra	19385791.88
P21888	Cysteine--tRNA ligase	cysS	19067427.94
P75797	Glutathione-binding protein GsiB	gsiB	18993049.09
P77735	1-deoxyxylulose-5-phosphate synthase YajO	yajO	18958042.63
P0A729	7-methyl-GTP pyrophosphatase	yceF	18950746.25
P0AC33	Fumarate hydratase class I, aerobic	fumA	18916221.25
P18776	Anaerobic dimethyl sulfoxide reductase chain B	dmsB	18847988.5
P28304	Quinone oxidoreductase 1	qorA	18824746.75
P00448	Superoxide dismutase [Mn]	sodA	18657481.63
P31057	3-methyl-2-oxobutanoate hydroxymethyltransferase	panB	18556059.5
P36659	Curved DNA-binding protein	cbpA	18520140.25
P0AFL3	Peptidyl-prolyl cis-trans isomerase A	ppiA	18208854.5
P0A8X2	Protein YceI	yceI	18085492.5
P25714	Membrane protein insertase YidC	yidC	18074827.63
P06715	Glutathione reductase	gor	18036131.63
P31677	Trehalose-6-phosphate synthase	otsA	18021747.38
P0AF12	5-methylthioadenosine/S-adenosylhomocysteine nucleosidase	mtnN	18005132.06
P15639	Bifunctional purine biosynthesis protein PurH	purH	17990535.25
P61316	Outer-membrane lipoprotein carrier protein	lolA	17875593.88
P0AE18	Methionine aminopeptidase	map	17857373.69
P21499	Ribonuclease R	rnr	17724762.63
P17854	Phosphoadenosine 5-phosphosulfate reductase	cysH	17671701.75
P0ADR8	Pyrimidine/purine nucleotide 5-monophosphate nucleosidase	ppnN	17568301.5
P22106	Asparagine synthetase B [glutamine-hydrolyzing]	asnB	17567821.06
P31120	Phosphoglucosamine mutase	glmM	17485788.03
P21507	ATP-dependent RNA helicase SrmB	srmB	17449901.63
P11557	Cell division protein DamX	damX	17442542.25
P63417	Uncharacterized N-acetyltransferase YhbS	yhbS	17170397.75
P0ADV1	Lipopolysaccharide export system protein LptA	lptA	17093204.63
P0A6Q3	3-hydroxydecanoyl-[acyl-carrier-protein] dehydratase	fabA	16982747.13
P75949	Beta-hexosaminidase	nagZ	16861349.2
P0AAB6	UTP--glucose-1-phosphate uridylyltransferase	galF	16775461.25
P09152	Respiratory nitrate reductase 1 alpha chain	narG	16772843.06
P0AB89	Adenylosuccinate lyase	purB	16726583.81
P0AAZ7	UPF0434 protein YcaR	ycaR	16672012.56
P29217	UPF0502 protein YceH	yceH	16539899.75
P0AGJ5	Uncharacterized tRNA/rRNA methyltransferase YfiF	yfiF	16496121.25
P38521	Uncharacterized protein YggL	yggL	16478532.75
P0A763	Nucleoside diphosphate kinase	ndk	16471702
P0AEB7	RutC family protein YoaB	yoaB	16425407.06
P0AC81	Lactoylglutathione lyase	gloA	16410797.13
Q46829	6-phospho-beta-glucosidase BglA	bglA	16317570.63
P0AB61	Protein YciN	yciN	16235698
P0AE78	Magnesium and cobalt efflux protein CorC	corC	16188084.59
P64534	Nickel/cobalt homeostasis protein RcnB	rcnB	16141026.31
P02943	Maltoporin	lamB	16139476.94
P04425	Glutathione synthetase	gshB	16089240.56
P30850	Exoribonuclease 2	rnb	15960811.13
P0A9Z1	Nitrogen regulatory protein P-II 1	glnB	15779267
P0A8A2	Probable transcriptional regulatory protein YeeN	yeeN	15619309.75
P60240	RNA polymerase-associated protein RapA	rapA	15572618.88
P0AG84	Uncharacterized oxidoreductase YghA	yghA	15468019.75
P09147	UDP-glucose 4-epimerase	galE	15344572.88
P75849	Hydroxyacylglutathione hydrolase GloC	gloC	15339833.75
P08622	Chaperone protein DnaJ	dnaJ	15329748.88
P0AG27	Uncharacterized protein YibN	yibN	15281651.75
P25906	Pyridoxine 4-dehydrogenase	pdxI	15249959.06
P0ACE0	Hydrogenase-2 large chain	hybC	15231487.67
P0A8P3	Probable Fe(2+)-trafficking protein	yggX	15229484.75
P15877	Quinoprotein glucose dehydrogenase	gcd	15166112.38
P52643	D-lactate dehydrogenase	ldhA	15158260.75
P37647	2-dehydro-3-deoxygluconokinase	kdgK	15103236.69
P76116	Uncharacterized protein YncE	yncE	14975462.75
P0A8K5	UPF0253 protein YaeP	yaeP	14902844.5
P0AB91	Phospho-2-dehydro-3-deoxyheptonate aldolase, Phe-sensitive	aroG	14888656.38
P07024	Protein UshA	ushA	14850120.25
P0AGJ9	Tyrosine--tRNA ligase	tyrS	14842696.19
P31063	Uncharacterized lipoprotein YedD	yedD	14773313.22
P0ADP9	Protein YihD	yihD	14584857
P0A6E4	Argininosuccinate synthase	argG	14536135.94
P30958	Transcription-repair-coupling factor	mfd	14528434.53
P0AB65	Acylphosphatase	yccX	14519905
P0A9S5	Glycerol dehydrogenase	gldA	14506906.63
P0ACB7	Protein HemY	hemY	14491163.63
P0AFM4	Phosphate starvation-inducible protein PsiF	psiF	14456510.5
P0AAB8	Universal stress protein D	uspD	14377768
P0A6Y5	33 kDa chaperonin	hslO	14286780
P21177	Fatty acid oxidation complex subunit alpha	fadB	14272512.25
P0A749	UDP-N-acetylglucosamine 1-carboxyvinyltransferase	murA	14216525.5
P09424	Mannitol-1-phosphate 5-dehydrogenase	mtlD	14018537.69
P0A9N4	Pyruvate formate-lyase 1-activating enzyme	pflA	13804596.75
P30177	Uncharacterized protein YbiB	ybiB	13727064.19
P0AF18	N-acetylglucosamine-6-phosphate deacetylase	nagA	13662881.31
P0AG82	Phosphate-binding protein PstS	pstS	13637579.88
P33219	Protein YebF	yebF	13625585.5
P08331	2,3-cyclic-nucleotide 2-phosphodiesterase/3-nucleotidase	cpdB	13593208.19
P0AFF2	Nucleoside permease NupC	nupC	13552101.63
P0CB39	Phosphoethanolamine transferase EptC	eptC	13540334.13
P0A9C9	Fructose-1,6-bisphosphatase 1 class 2	glpX	13519305.5
P0AF28	Nitrate/nitrite response regulator protein NarL	narL	13467404.69
P06149	Quinone-dependent D-lactate dehydrogenase	dld	13171015.69
P33218	Inner membrane protein YebE	yebE	13089748.13
P0A7I4	Peptide chain release factor RF3	prfC	13009003
P0C0S1	Small-conductance mechanosensitive channel	mscS	12975160.25
P60390	Ribosomal RNA small subunit methyltransferase H	rsmH	12942948.69
P0AGK4	RNA-binding protein YhbY	yhbY	12937751
P75777	UPF0194 membrane protein YbhG	ybhG	12897493.63
P52647	Probable pyruvate-flavodoxin oxidoreductase	ydbK	12798214.56
P75874	Uncharacterized protein YccU	yccU	12727769.75
P46837	Protein YhgF	yhgF	12660688.03
P33012	DNA gyrase inhibitor	sbmC	12628356.75
P0ABU5	Glyoxalase ElbB	elbB	12560219
P0AEN1	NAD(P)H-flavin reductase	fre	12527305.13
P39199	50S ribosomal protein L3 glutamine methyltransferase	prmB	12421439.38
P61517	Carbonic anhydrase 2	can	12390583.75
P0AF70	Uncharacterized protein YjeI	yjeI	12339790.13
P0A955	KHG/KDPG aldolase	eda	12315298.88
P45577	RNA chaperone ProQ	proQ	12240815.75
P43671	Intermembrane transport protein PqiB	pqiB	12188405.38
P0A8D0	Transcriptional repressor NrdR	nrdR	12172536.75
P0C037	Pyrimidine/purine nucleoside phosphorylase	ppnP	12152408.5
P0A7C2	LexA repressor	lexA	12095126.44
P0A9W9	Protein YrdA	yrdA	12077102.31
P06971	Ferrichrome outer membrane transporter/phage receptor	fhuA	11970386.38
P0A9M2	Hypoxanthine phosphoribosyltransferase	hpt	11934883.13
P0A7N9	50S ribosomal protein L33	rpmG	11913954.25
P0A734	Cell division topological specificity factor	minE	11878481.38
P0AB52	Protein YchN	ychN	11870382.5
P00934	Threonine synthase	thrC	11755589.19
P21363	Protein YciE	yciE	11748714.5
P77737	Oligopeptide transport ATP-binding protein OppF	oppF	11726947.88
P0A6N8	Elongation factor P-like protein	yeiP	11705413
P0AAX8	Probable L,D-transpeptidase YbiS	ybiS	11648283.25
P10346	Glutamine transport ATP-binding protein GlnQ	glnQ	11611987.5
P68688	Glutaredoxin 1	grxA	11599239.75
P32131	Oxygen-independent coproporphyrinogen III oxidase	hemN	11552830.75
P13445	RNA polymerase sigma factor RpoS	rpoS	11529354.06
P0ADT8	Uncharacterized protein YgiM	ygiM	11503769.13
P76268	Transcriptional regulator KdgR	kdgR	11424400.5
P0A7B8	ATP-dependent protease subunit HslV	hslV	11390084
P0A8H6	Der GTPase-activating protein YihI	yihI	11355086.88
P0AC19	Dihydroneopterin triphosphate 2-epimerase	folX	11339711.75
P10121	Signal recognition particle receptor FtsY	ftsY	11320730
P69924	Ribonucleoside-diphosphate reductase 1 subunit beta	nrdB	11293060.63
P0A6P5	GTPase Der	der	11249908.06
P0ACA7	Glutathione S-transferase GstB	gstB	11245256.34
P0ABN5	Anaerobic C4-dicarboxylate transporter DcuA	dcuA	11220342.5
P23865	Tail-specific protease	prc	11151156.25
P23827	Ecotin	eco	11058637.38
P0A7D7	Phosphoribosylaminoimidazole-succinocarboxamide synthase	purC	10999963.88
P68699	ATP synthase subunit c	atpE	10849178
P0AGE6	Quinone reductase	chrR	10802482.63
P0A9L5	Peptidyl-prolyl cis-trans isomerase C	ppiC	10771440
P39321	Translocation and assembly module subunit TamB	tamB	10681758.75
P0AG14	Probable protease SohB	sohB	10644006.75
P65294	Uncharacterized lipoprotein YgdR	ygdR	10622871
P17445	Betaine aldehyde dehydrogenase	betB	10594512.25
P09323	PTS system N-acetylglucosamine-specific EIICBA component	nagE	10593815.5
P0A794	Pyridoxine 5-phosphate synthase	pdxJ	10564816.63
P0A6V1	Glucose-1-phosphate adenylyltransferase	glgC	10553618.88
P0AB67	NAD(P) transhydrogenase subunit beta	pntB	10502904.5
P64485	UPF0410 protein YeaQ	yeaQ	10487481
P0AFU8	Riboflavin synthase	ribC	10484636.5
P46853	Uncharacterized oxidoreductase YhhX	yhhX	10476833.75
P0A932	Putative polysaccharide export protein GfcE	gfcE	10472304
P78067	Thiosulfate sulfurtransferase YnjE	ynjE	10468891.38
P0A8M6	UPF0265 protein YeeX	yeeX	10395262.75
P00803	Signal peptidase I	lepB	10348248.63
P0A744	Peptide methionine sulfoxide reductase MsrA	msrA	10334602.63
P0AEI1	tRNA-2-methylthio-N(6)-dimethylallyladenosine synthase	miaB	10329219.44
P27434	Cytoskeleton protein RodZ	rodZ	10313525.5
P0AGB6	ECF RNA polymerase sigma-E factor	rpoE	10311783.13
P04846	Lipoprotein 28	nlpA	10260887.75
P77318	Uncharacterized sulfatase YdeN	ydeN	10209412.63
P0A9Q5	Acetyl-coenzyme A carboxylase carboxyl transferase subunit beta	accD	10208700.75
P24171	Dipeptidyl carboxypeptidase	dcp	10190938.13
P76440	NAD-dependent dihydropyrimidine dehydrogenase subunit PreT	preT	10143567.06
P0A6J8	D-alanine--D-alanine ligase A	ddlA	10077952.75
P0A6P7	Probable GTP-binding protein EngB	engB	10035494.56
P46130	Putative acyl-CoA thioester hydrolase YbhC	ybhC	10034847.25
P64429	Uncharacterized protein YpfJ	ypfJ	9995520.5
P0ADX1	Protein YhfA	yhfA	9959403.5
P60716	Lipoyl synthase	lipA	9948172.938
P0A8F8	UvrABC system protein B	uvrB	9855828.063
P31808	Uncharacterized oxidoreductase YciK	yciK	9842531.75
P37759	dTDP-glucose 4,6-dehydratase 1	rfbB	9767372.25
P69054	Succinate dehydrogenase cytochrome b556 subunit	sdhC	9680384.125
P33590	Nickel-binding periplasmic protein	nikA	9608221.313
P0AAJ5	Formate dehydrogenase-O iron-sulfur subunit	fdoH	9544441
P76113	NADPH-dependent curcumin reductase	curA	9539045.25
P15977	4-alpha-glucanotransferase	malQ	9458508.375
P0ACQ4	Hydrogen peroxide-inducible genes activator	oxyR	9454785
P0AGG4	Thioredoxin 2	trxC	9402270.25
P0A8X0	UPF0307 protein YjgA	yjgA	9311786.5
P13035	Aerobic glycerol-3-phosphate dehydrogenase	glpD	9294019.563
P04951	3-deoxy-manno-octulosonate cytidylyltransferase	kdsB	9255701.813
P07001	NAD(P) transhydrogenase subunit alpha	pntA	9248997.375
P31133	Putrescine-binding periplasmic protein PotF	potF	9215360.25
P37626	Uncharacterized protein YhiI	yhiI	9205847.563
P0ABN9	Anaerobic C4-dicarboxylate transporter DcuB	dcuB	9198290.25
P39265	D-allose-binding periplasmic protein	alsB	9190204.125
P0A7J0	3,4-dihydroxy-2-butanone 4-phosphate synthase	ribB	9173407.75
P39187	Uncharacterized protein YtfJ	ytfJ	9158223.375
P0A6J5	D-amino acid dehydrogenase	dadA	9128939.438
P0A8G9	Exodeoxyribonuclease 7 small subunit	xseB	9097647.188
P0A6U8	Glycogen synthase	glgA	9073609.625
P15254	Phosphoribosylformylglycinamidine synthase	purL	9070722
P0AC44	Succinate dehydrogenase hydrophobic membrane anchor subunit	sdhD	9062640.625
P0AB80	Branched-chain-amino-acid aminotransferase	ilvE	9024444.75
P0A830	Aerobic C4-dicarboxylate transport protein	dctA	8976387.5
Q46845	Disulfide-bond oxidoreductase YghU	yghU	8945712.375
Q47710	Uncharacterized protein YqjK	yqjK	8921660.375
P37440	Oxidoreductase UcpA	ucpA	8846717.969
P23845	Sulfate adenylyltransferase subunit 1	cysN	8789994.563
P0AAS7	Uncharacterized protein YbcJ	ybcJ	8785628.875
P0A7N4	50S ribosomal protein L32	rpmF	8726017.75
P0CG19	Truncated inactive ribonuclease PH	rph	8725201.25
P67087	Ribosomal RNA small subunit methyltransferase I	rsmI	8718083.625
P0A6W9	Glutamate--cysteine ligase	gshA	8707788.563
P77522	FeS cluster assembly protein SufB	sufB	8699888
P33232	L-lactate dehydrogenase	lldD	8681692.688
P0AF03	Molybdopterin adenylyltransferase	mog	8612693.813
P25894	Metalloprotease LoiP	loiP	8525975.125
P64554	7-carboxy-7-deazaguanine synthase	queE	8523027.625
P23830	CDP-diacylglycerol--serine O-phosphatidyltransferase	pssA	8471743.156
P09158	Polyamine aminopropyltransferase	speE	8457044.438
P77247	Hexitol phosphatase B	hxpB	8431327.625
P0AGA2	Protein translocase subunit SecY	secY	8320389
P0ABF6	Cytidine deaminase	cdd	8203786.5
P06968	Deoxyuridine 5-triphosphate nucleotidohydrolase	dut	8198605
P0AG78	Sulfate-binding protein	sbp	8061330.5
P37387	D-xylose-binding periplasmic protein	xylF	8049074.438
P0AAJ8	Hydrogenase-2 operon protein HybA	hybA	8012051.563
P0ABI8	Cytochrome bo(3) ubiquinol oxidase subunit 1	cyoB	7995876.25
P25553	Lactaldehyde dehydrogenase	aldA	7981071.75
P0A9H1	G/U mismatch-specific DNA glycosylase	mug	7969056.313
P62517	Glucans biosynthesis glucosyltransferase H	mdoH	7956924.625
P0AB28	Large ribosomal RNA subunit accumulation protein YceD	yceD	7938040.125
P31455	Uncharacterized protein YidR	yidR	7924540.625
P77581	Succinylornithine transaminase	astC	7898549.5
P76015	PEP-dependent dihydroxyacetone kinase, dihydroxyacetone-binding subunit DhaK	dhaK	7725938.438
P29012	Alanine racemase, catabolic	dadX	7702600.688
P0AAI5	3-oxoacyl-[acyl-carrier-protein] synthase 2	fabF	7679556
P0A887	Ubiquinone/menaquinone biosynthesis C-methyltransferase UbiE	ubiE	7667239.5
P25745	tRNA-specific 2-thiouridylase MnmA	mnmA	7666937.375
P0AG99	Protein-export membrane protein SecG	secG	7666096.25
P17952	UDP-N-acetylmuramate--L-alanine ligase	murC	7604105.813
P0AGC3	Soluble lytic murein transglycosylase	slt	7601861.313
P0AE12	AMP nucleosidase	amn	7567835.5
P03004	Chromosomal replication initiator protein DnaA	dnaA	7491415.063
P0A7A7	Glycerol-3-phosphate acyltransferase	plsB	7451415.313
P75913	Glyoxylate/hydroxypyruvate reductase A	ghrA	7438992.438
P15042	DNA ligase	ligA	7426187.938
P0AFD1	NADH-quinone oxidoreductase subunit E	nuoE	7371975.125
P76316	D-cysteine desulfhydrase	dcyD	7365913.125
P0A725	UDP-3-O-acyl-N-acetylglucosamine deacetylase	lpxC	7365372.25
P39310	Cell division protein YtfB	ytfB	7353260.625
P25519	GTPase HflX	hflX	7346723
P0ADV5	Luciferase-like monooxygenase	yhbW	7336745
P0AC92	Protein GnsA	gnsA	7326304.5
P64585	Inner membrane protein YqjE	yqjE	7320603.563
P0ADN6	Uncharacterized lipoprotein YifL	yifL	7243929.25
P28249	Protein AsmA	asmA	7231483
P0ADG4	Nus factor SuhB	suhB	7227553.25
P0AEY5	NADPH:quinone oxidoreductase MdaB	mdaB	7187306.375
P0AET5	Protein HdeD	hdeD	7156240.563
P0AGD7	Signal recognition particle protein	ffh	7119321.125
P77674	Gamma-aminobutyraldehyde dehydrogenase	patD	7094426.625
P0A968	Cold shock-like protein CspD	cspD	7064011.5
P0ADK8	Uncharacterized protein YibL	yibL	7058877.25
P06983	Porphobilinogen deaminase	hemC	7033907.125
P14900	UDP-N-acetylmuramoylalanine--D-glutamate ligase	murD	6967587.969
P0AF24	Ribonucleotide monophosphatase NagD	nagD	6958499.188
P0A6G7	ATP-dependent Clp protease proteolytic subunit	clpP	6916734.438
P0A879	Tryptophan synthase beta chain	trpB	6878494.188
P0ABH0	Cell division protein FtsA	ftsA	6873873.594
P45470	Protein/nucleic acid deglycase 2	yhbO	6860252.25
P0A7G2	30S ribosome-binding factor	rbfA	6852798.875
P75823	Low specificity L-threonine aldolase	ltaE	6850690.531
P77202	Thiol:disulfide interchange protein DsbG	dsbG	6831858.125
P05791	Dihydroxy-acid dehydratase	ilvD	6818048.25
P0AFM9	Phage shock protein B	pspB	6799932.75
P75780	Catecholate siderophore receptor Fiu	fiu	6787756.125
P12008	Chorismate synthase	aroC	6751559
P0ABI4	Magnesium transport protein CorA	corA	6724069.75
P00946	Mannose-6-phosphate isomerase	manA	6706241.688
P21151	3-ketoacyl-CoA thiolase FadA	fadA	6674077.25
P39176	Probable L,D-transpeptidase ErfK/SrfK	erfK	6657198.75
P0ABU9	Tol-Pal system protein TolQ	tolQ	6609116.125
P75838	Ribosomal protein S12 methylthiotransferase accessory factor YcaO	ycaO	6599813.25
P07762	1,4-alpha-glucan branching enzyme GlgB	glgB	6530053.5
P0AFX4	Regulator of sigma D	rsd	6485563.5
P0AEC3	Aerobic respiration control sensor protein ArcB	arcB	6430018.625
P17443	UDP-N-acetylglucosamine--N-acetylmuramyl-(pentapeptide) pyrophosphoryl-undecaprenol N-acetylglucosamine transferase	murG	6375548.156
P0A8K1	Phosphatidylserine decarboxylase proenzyme	psd	6362220.719
P0A7B1	Polyphosphate kinase	ppk	6346723.375
P06616	GTPase Era	era	6343435.875
P38134	Tyrosine-protein kinase etk	etk	6335270.125
P16095	L-serine dehydratase 1	sdaA	6305088.375
P63386	Intermembrane phospholipid transport system ATP-binding protein MlaF	mlaF	6292789.563
P0ACB0	Replicative DNA helicase	dnaB	6281988.563
P69741	Hydrogenase-2 small chain	hybO	6273685
P0AE48	Gamma-glutamylcyclotransferase family protein YtfP	ytfP	6257456.75
P0A9E5	Fumarate and nitrate reduction regulatory protein	fnr	6242740.25
P56262	Putative carboxymethylenebutenolidase	ysgA	6207972.313
P0ACC3	Iron-sulfur cluster insertion protein ErpA	erpA	6192106.5
P30860	ABC transporter arginine-binding protein 1	artJ	6164885.25
P0A937	Outer membrane protein assembly factor BamE	bamE	6155633.5
P76506	Intermembrane phospholipid transport system lipoprotein MlaA	mlaA	6139252.875
P77330	Prophage lipoprotein Bor homolog	borD	6095812.5
P0ACP1	Catabolite repressor/activator	cra	6049450.063
P76220	Uncharacterized protein YdjY	ydjY	6017696
P0A7I7	GTP cyclohydrolase-2	ribA	5931236.125
P17115	Arabinose 5-phosphate isomerase GutQ	gutQ	5876732.625
P0AA53	Protein QmcA	qmcA	5865802.125
P31806	Bifunctional NAD(P)H-hydrate repair enzyme Nnr	nnr	5864551.5
P24251	Sigma factor-binding protein Crl	crl	5852143.625
P0AG20	GTP pyrophosphokinase	relA	5849440.938
P60752	ATP-dependent lipid A-core flippase	msbA	5834418.375
P0A9L8	Pyrroline-5-carboxylate reductase	proC	5829331.875
P05458	Protease 3	ptrA	5829195.219
P07862	D-alanine--D-alanine ligase B	ddlB	5787167.688
P20966	PTS system fructose-specific EIIBBC component	fruA	5768490
P0ADS9	Uncharacterized protein YggN	yggN	5757663.313
P0AFD4	NADH-quinone oxidoreductase subunit H	nuoH	5716442
P16703	Cysteine synthase B	cysM	5687179.313
P40120	Glucans biosynthesis protein D	mdoD	5686004.188
P0A6T5	GTP cyclohydrolase 1	folE	5638755.625
P77488	1-deoxy-D-xylulose-5-phosphate synthase	dxs	5564902.797
P75914	Probable phosphatase YcdX	ycdX	5534904.125
P28248	dCTP deaminase	dcd	5479839
P00960	Glycine--tRNA ligase alpha subunit	glyQ	5476530.5
P66948	Beta-barrel assembly-enhancing protease	bepA	5455966.031
P0A746	Peptide methionine sulfoxide reductase MsrB	msrB	5449871.875
P33224	Putative acyl-CoA dehydrogenase AidB	aidB	5441587.5
P26616	NAD-dependent malic enzyme	maeA	5424662.75
P0A978	Cold shock-like protein CspG	cspG	5409015.75
P0A8G3	Uronate isomerase	uxaC	5408393.25
Q46948	Protein/nucleic acid deglycase 3	yajL	5368185.625
P25888	ATP-dependent RNA helicase RhlE	rhlE	5364101.25
P77252	Uncharacterized protein YkgE	ykgE	5349479
P17315	Colicin I receptor	cirA	5311180.281
P28903	Anaerobic ribonucleoside-triphosphate reductase	nrdD	5307933.313
P30871	Inorganic triphosphatase	ygiF	5303155.563
P40874	N-methyl-L-tryptophan oxidase	solA	5288243.5
P08390	USG-1 protein	usg	5264505.5
P0AE22	Class B acid phosphatase	aphA	5243565.813
P0AC86	Glycogen phosphorylase	glgP	5224075.438
P65556	Uncharacterized Nudix hydrolase YfcD	yfcD	5212168.375
P0AF67	tRNA threonylcarbamoyladenosine biosynthesis protein TsaE	tsaE	5199911.875
P0AAP3	Transcriptional repressor FrmR	frmR	5185518.125
P06710	DNA polymerase III subunit tau	dnaX	5144331.906
P42616	Protein YqjC	yqjC	5130278.5
P07639	3-dehydroquinate synthase	aroB	5110511.938
P13009	Methionine synthase	metH	5102392.438
P27431	50S ribosomal protein L16 3-hydroxylase	roxA	5095542.188
P0A6C1	Endonuclease 4	nfo	5074179.5
P0A722	Acyl-[acyl-carrier-protein]--UDP-N-acetylglucosamine O-acyltransferase	lpxA	5068372.75
P25522	tRNA modification GTPase MnmE	mnmE	5063310.688
P08194	Glycerol-3-phosphate transporter	glpT	5057063.625
P0A8D6	O-acetyl-ADP-ribose deacetylase	ymdB	5048939.938
P0A9R4	2Fe-2S ferredoxin	fdx	5047134.688
P0A988	Beta sliding clamp	dnaN	5020343.688
P0A6I0	Cytidylate kinase	cmk	5004683.25
P0AAG8	Galactose/methyl galactoside import ATP-binding protein MglA	mglA	4996461.938
P45799	ADP compounds hydrolase NudE	nudE	4996239.313
P37648	Protein YhjJ	yhjJ	4989313.313
P40710	Lipoprotein NlpE	nlpE	4974890.75
P22188	UDP-N-acetylmuramoyl-L-alanyl-D-glutamate--2,6-diaminopimelate ligase	murE	4959134.125
P37665	Probable lipoprotein YiaD	yiaD	4946443.375
P10026	Relaxosome protein TraM	traM	4924213.5
P32162	UPF0381 protein YiiS	yiiS	4912099.5
P0A720	Thymidylate kinase	tmk	4903391
P75809	5-amino-6-(5-phospho-D-ribitylamino)uracil phosphatase YbjI	ybjI	4901817.5
P0AAQ2	Putative HNH nuclease YajD	yajD	4901554.813
P0AFY8	Negative modulator of initiation of replication	seqA	4856881.75
P0ABQ0	Coenzyme A biosynthesis bifunctional protein CoaBC	coaBC	4852379.125
P0ACK2	Putative aga operon transcriptional repressor	agaR	4833777.188
P0ADX7	Uncharacterized protein YhhA	yhhA	4796066.375
P64519	Uncharacterized protein YodD	yodD	4787472
P31600	Bacteriophage adsorption protein A	nfrA	4773256.5
P36979	Dual-specificity RNA methyltransferase RlmN	rlmN	4771926.563
P67080	Pyridoxal phosphate homeostasis protein	yggS	4763160.563
P23917	Fructokinase	mak	4743974.875
P0A9T4	Protein tas	tas	4740190
P22186	Transcriptional regulator MraZ	mraZ	4729598.125
P21645	UDP-3-O-(3-hydroxymyristoyl)glucosamine N-acyltransferase	lpxD	4712924.5
P0AEN8	L-fucose mutarotase	fucU	4693570
P31550	Thiamine-binding periplasmic protein	thiB	4692714.75
P0A784	Oligoribonuclease	orn	4670674.5
P33920	Nucleoid-associated protein YejK	yejK	4665666.563
P02918	Penicillin-binding protein 1A	mrcA	4663587.75
P0ACL0	Glycerol-3-phosphate regulon repressor	glpR	4643956.5
P0A9T0	D-3-phosphoglycerate dehydrogenase	serA	4628245.625
P32157	Protein YiiM	yiiM	4623804
P25539	Riboflavin biosynthesis protein RibD	ribD	4621314.75
P08395	Protease 4	sppA	4608544.438
Q46920	NADPH-dependent 7-cyano-7-deazaguanine reductase	queF	4604815.531
P0A7F6	S-adenosylmethionine decarboxylase proenzyme	speD	4588280.438
P31433	AsmA family protein YicH	yicH	4587535.938
P0A8A4	Phosphoenolpyruvate synthase regulatory protein	ppsR	4572711.375
P37757	Uncharacterized isomerase YddE	yddE	4570773.625
P76027	Oligopeptide transport ATP-binding protein OppD	oppD	4532532.75
P0AEH3	Protein ElaA	elaA	4520635.5
P15078	Peptide transporter CstA	cstA	4512604.375
P64604	Intermembrane phospholipid transport system binding protein MlaD	mlaD	4508799
P42620	Glutathionyl-hydroquinone reductase YqjG	yqjG	4499517.563
P0A6V8	Glucokinase	glk	4489106.25
P07604	HTH-type transcriptional regulatory protein TyrR	tyrR	4483826.031
P0A884	Thymidylate synthase	thyA	4474622
P0AED5	Response regulator UvrY	uvrY	4459572.5
P77213	Putative glutamate--cysteine ligase 2	ybdK	4428849.156
P0AE85	Periplasmic protein CpxP	cpxP	4416437.938
P27303	Multidrug export protein EmrA	emrA	4410302.625
P60546	Guanylate kinase	gmk	4409571.75
P0AA91	Uncharacterized lipoprotein YeaY	yeaY	4406238.25
P60595	Imidazole glycerol phosphate synthase subunit HisH	hisH	4377944.125
P0A7X6	Ribosome maturation factor RimM	rimM	4368948.875
P0AD05	Uncharacterized protein YecA	yecA	4287235.25
P0A881	Trp operon repressor	trpR	4281592.813
P77348	Periplasmic murein peptide-binding protein	mppA	4262945.25
P45395	Arabinose 5-phosphate isomerase KdsD	kdsD	4257261.25
P27829	UDP-N-acetyl-D-mannosamine dehydrogenase	wecC	4249843.5
P77689	FeS cluster assembly protein SufD	sufD	4246328.5
P0AGL2	Putative reactive intermediate deaminase TdcF	tdcF	4212949
P02919	Penicillin-binding protein 1B	mrcB	4194422.313
P18956	Glutathione hydrolase proenzyme	ggt	4180886.375
P21156	Sulfate adenylyltransferase subunit 2	cysD	4175700.125
P38038	Sulfite reductase [NADPH] flavoprotein alpha-component	cysJ	4172536.125
P23909	DNA mismatch repair protein MutS	mutS	4169170.125
P37182	Hydrogenase 2 maturation protease	hybD	4147551.125
P0AAE0	D-serine/D-alanine/glycine transporter	cycA	4124607.75
P64540	Uncharacterized protein YfcL	yfcL	4115652.25
P37652	Cyclic di-GMP-binding protein	bcsB	4096856.781
P0A8T1	Ribosomal protein L11 methyltransferase	prmA	4092983.188
P0A8J4	UPF0250 protein YbeD	ybeD	4028464.25
P60560	GMP reductase	guaC	4014074.875
P25437	S-(hydroxymethyl)glutathione dehydrogenase	frmA	3995362.25
P07102	Phytase AppA	appA	3989266.5
P0A759	Glucosamine-6-phosphate deaminase	nagB	3984333.813
P14175	Glycine betaine/proline betaine transport system ATP-binding protein ProV	proV	3974280.781
P0AGG8	Metalloprotease TldD	tldD	3969371.906
P64624	Uncharacterized protein YheO	yheO	3947206.125
P05793	Ketol-acid reductoisomerase (NADP(+))	ilvC	3942732.5
P09996	Uncharacterized protein YidB	yidB	3928773.25
P76536	Dye-decolorizing peroxidase YfeX	yfeX	3920261.25
P0ABJ1	Cytochrome bo(3) ubiquinol oxidase subunit 2	cyoA	3919567.25
P60664	Imidazole glycerol phosphate synthase subunit HisF	hisF	3899433.938
P05194	3-dehydroquinate dehydratase	aroD	3899273.75
P36680	Cell division protein ZapD	zapD	3896979.875
P0AAQ6	Uncharacterized protein YbaA	ybaA	3895556.188
P0A6R3	DNA-binding protein Fis	fis	3873110.75
P0ACL2	Exu regulon transcriptional regulator	exuR	3789103.75
P0AD10	Uncharacterized protein YecJ	yecJ	3787895
P0ADQ2	Probable acyltransferase FabY	fabY	3774380.438
P0ADS2	Cell division protein ZapA	zapA	3753843.25
P04693	Aromatic-amino-acid aminotransferase	tyrB	3752657.188
P0ACP7	HTH-type transcriptional repressor PurR	purR	3741081.625
P0A8U6	Met repressor	metJ	3735862.563
P0AA43	Ribosomal small subunit pseudouridine synthase A	rsuA	3729882.625
P75830	Macrolide export protein MacA	macA	3725809.25
P0DMC7	Transcriptional regulatory protein RcsB	rcsB	3682950.875
P52061	dITP/XTP pyrophosphatase	rdgB	3677799.875
P77173	Cell division protein ZipA	zipA	3668965.156
P0AFJ7	Low-affinity inorganic phosphate transporter 1	pitA	3645552.25
P09029	N5-carboxyaminoimidazole ribonucleotide synthase	purK	3645252.75
P31678	Trehalose-6-phosphate phosphatase	otsB	3637920.625
P0A8Y3	Alpha-D-glucose 1-phosphate phosphatase YihX	yihX	3620085.375
P0A8Y5	Sugar phosphatase YidA	yidA	3596866.875
P0AAJ1	Probable anaerobic dimethyl sulfoxide reductase chain YnfG	ynfG	3583944.375
P0A6T3	Galactokinase	galK	3571572.25
P24178	Protein YffB	yffB	3568913.25
P27838	Iron-sulfur cluster assembly protein CyaY	cyaY	3560251.25
P60757	ATP phosphoribosyltransferase	hisG	3542667.875
P62623	4-hydroxy-3-methylbut-2-enyl diphosphate reductase	ispH	3542629.938
P0A9C0	Anaerobic glycerol-3-phosphate dehydrogenase subunit A	glpA	3531725.719
P64506	Uncharacterized protein YebY	yebY	3512225.5
P69330	Citrate lyase acyl carrier protein	citD	3472754.313
P77552	Uncharacterized protein YdhQ	ydhQ	3464289.625
P0A7E9	Uridylate kinase	pyrH	3464283.969
P77526	Disulfide-bond oxidoreductase YfcG	yfcG	3444255.688
P0AB10	Intermembrane transport lipoprotein PqiC	pqiC	3430915.875
P77748	Uncharacterized protein YdiJ	ydiJ	3408671.969
P23882	Methionyl-tRNA formyltransferase	fmt	3383556.625
P0A786	Aspartate carbamoyltransferase catalytic subunit	pyrB	3382138.531
P0AGL7	Ribosomal RNA small subunit methyltransferase E	rsmE	3372043.75
P76187	Oxidoreductase YdhF	ydhF	3371816.188
P0AFI2	DNA topoisomerase 4 subunit A	parC	3351052.938
P29680	Uroporphyrinogen decarboxylase	hemE	3342555.875
P32664	NAD-capped RNA hydrolase NudC	nudC	3287067.125
P69811	Multiphosphoryl transfer protein	fruB	3283340.625
P0AFE4	NADH-quinone oxidoreductase subunit K	nuoK	3246323.5
P77376	Uncharacterized oxidoreductase YdgJ	ydgJ	3244663.188
P0A7I0	Peptide chain release factor RF1	prfA	3218518.625
P76539	Acetyltransferase YpeA	ypeA	3208170.75
P0A8W2	Transcriptional regulator SlyA	slyA	3183245.563
P76172	Uncharacterized protein YnfD	ynfD	3174151.25
P11349	Respiratory nitrate reductase 1 beta chain	narH	3169132.625
P0AEM0	FKBP-type 16 kDa peptidyl-prolyl cis-trans isomerase	fkpB	3146876.5
P63228	D-glycero-beta-D-manno-heptose-1,7-bisphosphate 7-phosphatase	gmhB	3142696.625
P0A877	Tryptophan synthase alpha chain	trpA	3140631.375
P76537	Uncharacterized protein YfeY	yfeY	3122016.531
P0A8C4	UPF0149 protein YgfB	ygfB	3112316
P45424	N-acetylneuraminate anomerase NanQ	nanQ	3100212
P09549	Cell division protein DedD	dedD	3067430.25
P07117	Sodium/proline symporter	putP	3053120.75
P60340	tRNA pseudouridine synthase B	truB	3037976.75
P0C0L7	Proline/betaine transporter	proP	3037512.5
P75745	5-oxoprolinase subunit C	pxpC	2999730.844
P69425	Sec-independent protein translocase protein TatB	tatB	2963938
P0A8W5	UPF0301 protein YqgE	yqgE	2952407.813
P0A9F3	HTH-type transcriptional regulator CysB	cysB	2942016.5
P69801	PTS system mannose-specific EIIC component	manY	2934736.5
P76403	tRNA hydroxylation protein P	trhP	2930612.25
P18390	Uncharacterized protein YjjA	yjjA	2924553.813
P0ABZ4	3-deoxy-D-manno-octulosonate 8-phosphate phosphatase KdsC	kdsC	2899413.75
P39160	D-mannonate oxidoreductase	uxuB	2892020.25
P37645	AsmA family protein YhjG	yhjG	2890129.188
P0A951	Spermidine N(1)-acetyltransferase	speG	2885729.125
P0AC23	Probable formate transporter 1	focA	2869873.25
P0AC84	Hydroxyacylglutathione hydrolase GloB	gloB	2865604.5
P0AAF6	Arginine transport ATP-binding protein ArtP	artP	2864287
P0A894	RNase adapter protein RapZ	rapZ	2842004.188
P0ACK5	Deoxyribose operon repressor	deoR	2806725.375
P0ADV9	Lipopolysaccharide export system protein LptC	lptC	2797410.625
P04036	4-hydroxy-tetrahydrodipicolinate reductase	dapB	2787555.875
P0A6D0	Arginine repressor	argR	2779274.25
P41052	Membrane-bound lytic murein transglycosylase B	mltB	2751095.625
P0A7B5	Glutamate 5-kinase	proB	2745444
P0A935	Membrane-bound lytic murein transglycosylase A	mltA	2740328.375
P0AAC8	Iron-binding protein IscA	iscA	2716454.688
P05020	Dihydroorotase	pyrC	2715982.875
P0A8F4	Uridine kinase	udk	2699831.531
P22634	Glutamate racemase	murI	2693022.25
P0A9J6	Ribokinase	rbsK	2692185.125
P39315	Quinone oxidoreductase 2	qorB	2691143.625
P77338	Mechanosensitive channel MscK	mscK	2684143.188
P29013	Uncharacterized protein YcgB	ycgB	2669761.688
P25889	NAD-dependent dihydropyrimidine dehydrogenase subunit PreA	preA	2669250.375
P25535	2-octaprenylphenol hydroxylase	ubiI	2657933.438
P41409	Pyrimidine-specific ribonucleoside hydrolase RihA	rihA	2650713
P0AFN2	Phage shock protein C	pspC	2646346.125
P37617	Zinc/cadmium/lead-transporting P-type ATPase	zntA	2644375.375
P0AF98	Lipopolysaccharide export system permease protein LptF	lptF	2641412.688
P76073	Uncharacterized protein YnaE	ynaE	2639187.5
P34209	Protein YdcF	ydcF	2638077.25
P75736	Esterase YbfF	ybfF	2637550.5
P77712	Long-chain acyl-CoA thioesterase FadM	fadM	2621345.875
P75915	Chaperone protein YcdY	ycdY	2609425.125
P42593	2,4-dienoyl-CoA reductase [(2E)-enoyl-CoA-producing]	fadH	2605012.125
P0AG96	Protein translocase subunit SecE	secE	2595354.813
P77667	Protein SufA	sufA	2589274
P77399	Fatty acid oxidation complex subunit alpha	fadJ	2574157.75
P0AC51	Zinc uptake regulation protein	zur	2562845.563
P0A9V5	Uncharacterized HTH-type transcriptional regulator YiaG	yiaG	2562168.688
P0A6I3	Pantothenate kinase	coaA	2558695
P37773	UDP-N-acetylmuramate--L-alanyl-gamma-D-glutamyl-meso-2,6-diaminoheptandioate ligase	mpl	2529142.813
P37637	Multidrug resistance protein MdtF	mdtF	2494919.813
P39286	Small ribosomal subunit biogenesis GTPase RsgA	rsgA	2494844.75
P60293	Chromosome partition protein MukF	mukF	2472509
P65367	Flavodoxin YqcA	yqcA	2471637
P0C054	Small heat shock protein IbpA	ibpA	2462243.563
P0A921	Phospholipase A1	pldA	2458296.5
P30011	Nicotinate-nucleotide pyrophosphorylase [carboxylating]	nadC	2442315.75
P46852	Quercetin 2,3-dioxygenase	yhhW	2431545.719
P0ACG1	DNA-binding protein StpA	stpA	2414732.625
P0AFU4	Transcriptional regulatory protein GlrR	glrR	2413779.5
P63264	Chaperone modulatory protein CbpM	cbpM	2402673.5
P0AFW0	Transcription antitermination protein RfaH	rfaH	2375227.5
Q47138	Putative uncharacterized protein YdfE	ydfE	2371959.938
P62672	Protein ApaG	apaG	2366800.25
P0ACA1	Uncharacterized GST-like protein YibF	yibF	2360190.313
P0A6Z6	Nickel-responsive regulator	nikR	2349625
P0AD96	Leu/Ile/Val-binding protein	livJ	2348535.688
P76142	Autoinducer 2-binding protein LsrB	lsrB	2338912.25
P0ACI0	Right origin-binding protein	rob	2336535.75
P0ABQ4	Dihydrofolate reductase	folA	2330697.688
P39406	Ribosomal RNA small subunit methyltransferase C	rsmC	2319551.188
P0AG00	ECA polysaccharide chain length modulation protein	wzzE	2308098
P0A9D4	Serine acetyltransferase	cysE	2301409.625
P77258	N-ethylmaleimide reductase	nemA	2296047.625
P0AA16	DNA-binding dual transcriptional regulator OmpR	ompR	2293703.313
P0A9J0	Ribonuclease G	rng	2289243.75
P0ABF8	CDP-diacylglycerol--glycerol-3-phosphate 3-phosphatidyltransferase	pgsA	2287033.531
P10371	1-(5-phosphoribosyl)-5-[(5-phosphoribosylamino)methylideneamino] imidazole-4-carboxamide isomerase	hisA	2271960.375
P64616	Uncharacterized protein YhcO	yhcO	2264033.5
P17993	Ubiquinone biosynthesis O-methyltransferase	ubiG	2262962.438
P39384	Putative dehydratase subunit YjiM	yjiM	2262540.125
P0AFC3	NADH-quinone oxidoreductase subunit A	nuoA	2261180.25
P0A8C1	UPF0145 protein YbjQ	ybjQ	2258928
P16926	Cell shape-determining protein MreC	mreC	2256590.688
P0ADE4	Translocation and assembly module subunit TamA	tamA	2254660.188
P77718	tRNA sulfurtransferase	thiI	2246105.563
P0AFQ7	Uncharacterized metal-dependent hydrolase YcfH	ycfH	2227754.875
P37349	PEP-dependent dihydroxyacetone kinase, phosphoryl donor subunit DhaM	dhaM	2223639.5
P0ADX5	Uncharacterized protein YhfG	yhfG	2221290.5
P76143	3-hydroxy-5-phosphonooxypentane-2,4-dione thiolase	lsrF	2206810.25
P25665	5-methyltetrahydropteroyltriglutamate--homocysteine methyltransferase	metE	2197084.156
P0AEQ6	Glutamine transport system permease protein GlnP	glnP	2193287.813
Q7DFU6	Putative hydrolase fragment YghX	yghX	2180518.5
P25397	Tellurite methyltransferase	tehB	2179357.5
P52108	Transcriptional regulatory protein RstA	rstA	2177779
P76243	Uncharacterized protein YeaO	yeaO	2173677.063
P77460	Putative uncharacterized protein YbcY	ybcY	2150557
P0AAB4	3-octaprenyl-4-hydroxybenzoate carboxy-lyase	ubiD	2142530.375
P23173	Low affinity tryptophan permease	tnaB	2115671
P0AF90	Regulator of ribonuclease activity B	rraB	2112461.5
P51981	L-Ala-D/L-Glu epimerase	ycjG	2108002.156
P00370	NADP-specific glutamate dehydrogenase	gdhA	2105111.188
P0A832	SsrA-binding protein	smpB	2066279.5
P37774	L-cystine transport system ATP-binding protein TcyN	tcyN	2062831.375
P0A9B6	D-erythrose-4-phosphate dehydrogenase	epd	2060063.875
P06988	Histidinol dehydrogenase	hisD	2060059.125
P36879	Uncharacterized ABC transporter ATP-binding protein YadG	yadG	2051141
P0A7Y0	Ribonuclease 3	rnc	2024836.938
P0AFX9	Sigma-E factor regulatory protein RseB	rseB	2006166.938
P0A812	Holliday junction ATP-dependent DNA helicase RuvB	ruvB	1983974.313
P22524	Chromosome partition protein MukE	mukE	1965938.875
P09148	Galactose-1-phosphate uridylyltransferase	galT	1958489.5
P33030	Zinc-binding GTPase YeiR	yeiR	1955577.688
P67603	N(4)-acetylcytidine amidohydrolase	yqfB	1947976.125
P75882	Uncharacterized lipoprotein GfcD	gfcD	1947240.906
P36767	Recombination-associated protein RdgC	rdgC	1946956.063
P0A9Q9	Aspartate-semialdehyde dehydrogenase	asd	1937441.375
P67095	Phosphodiesterase YfcE	yfcE	1919490.125
P0AB58	Lipopolysaccharide assembly protein B	lapB	1916501.875
P0C0R7	Ribosomal RNA large subunit methyltransferase E	rlmE	1916392.25
P0ABB8	Magnesium-transporting ATPase, P-type 1	mgtA	1916049.5
P26647	1-acyl-sn-glycerol-3-phosphate acyltransferase	plsC	1915206
P77783	Probable dimethyl sulfoxide reductase chain YnfF	ynfF	1913148.75
P31802	Nitrate/nitrite response regulator protein NarP	narP	1910359.563
P0A9K7	Phosphate-specific transport system accessory protein PhoU	phoU	1908647.625
P0AB24	Iron uptake system component EfeO	efeO	1888916.125
P0A9T8	Uncharacterized ABC transporter ATP-binding protein YbbA	ybbA	1885835
P0A6I6	Phosphopantetheine adenylyltransferase	coaD	1882611.25
P0A6D3	3-phosphoshikimate 1-carboxyvinyltransferase	aroA	1870645.625
P37666	Glyoxylate/hydroxypyruvate reductase B	ghrB	1840260.625
P0AFW8	Protein rof	rof	1834894.625
Q2M7X4	Uncharacterized protein YicS	yicS	1827000.188
A0A1V1IFM5	Guanosine kinase, GT feedback-resistant	gsk-4	1820737.625
P0AAJ3	Formate dehydrogenase, nitrate-inducible, iron-sulfur subunit	fdnH	1815587
P77536	Uncharacterized electron transport protein YkgF	ykgF	1807018.094
P0A9I1	Citrate lyase subunit beta	citE	1801077.5
P63389	Probable ATP-binding protein YheS	yheS	1792592.281
P23894	Protease HtpX	htpX	1783694.5
P0A6Q6	3-hydroxyacyl-[acyl-carrier-protein] dehydratase FabZ	fabZ	1772578.375
P0AB12	Inner membrane protein YccF	yccF	1767914
P0AAT6	Ribosomal silencing factor RsfS	rsfS	1757019.75
Q46856	Alcohol dehydrogenase YqhD	yqhD	1745911.625
P25746	High frequency lysogenization protein HflD	hflD	1737277.406
P76097	Uncharacterized protein YdcJ	ydcJ	1735854.281
P0AD57	Octaprenyl diphosphate synthase	ispB	1733920.25
P76445	Lipid A 1-diphosphate synthase	lpxT	1730116.438
P32662	Phosphoglycolate phosphatase	gph	1729549.625
Q46893	2-C-methyl-D-erythritol 4-phosphate cytidylyltransferase	ispD	1724265.875
P0A9H7	Cyclopropane-fatty-acyl-phospholipid synthase	cfa	1722291.563
P0A7E3	Orotate phosphoribosyltransferase	pyrE	1718735.313
P24554	DNA repair protein RadA	radA	1716695.938
P0AD12	Protein YeeZ	yeeZ	1711772.938
P24205	Lipid A biosynthesis myristoyltransferase	lpxM	1700406
P15640	Phosphoribosylamine--glycine ligase	purD	1688210.406
P76217	N-succinylglutamate 5-semialdehyde dehydrogenase	astD	1685960
P21369	Nicotinamidase	pncA	1681418.75
P39371	N-acetylneuraminate epimerase	nanM	1670407.156
P0A8V6	Fatty acid metabolism regulator protein	fadR	1662287.875
P20605	Probable protein adenylyltransferase Fic	fic	1644915.125
P0AE91	Protein CreA	creA	1634475.5
P64423	Zinc transport protein ZntB	zntB	1632179.625
P24183	Formate dehydrogenase, nitrate-inducible, major subunit	fdnG	1624613.125
P0A8W0	HTH-type transcriptional repressor NanR	nanR	1622056.438
P33643	Ribosomal large subunit pseudouridine synthase D	rluD	1610494.625
P77444	Cysteine desulfurase	sufS	1597695.188
P0ABF4	Bacterial microcompartment shell protein EutM	eutM	1596401
P37329	Molybdate-binding protein ModA	modA	1587789.344
P63177	23S rRNA (guanosine-2-O-)-methyltransferase RlmB	rlmB	1569846.375
P77475	Fructose-1-phosphate phosphatase YqaB	yqaB	1569786.688
Q46798	Uncharacterized lipoprotein YgeR	ygeR	1569268.5
P76004	Uncharacterized protein YcgM	ycgM	1560570.625
P0AFX7	Anti-sigma-E factor RseA	rseA	1553514.719
P75864	Ribosomal RNA large subunit methyltransferase K/L	rlmL	1545555.5
P31460	Galactonate operon transcriptional repressor	dgoR	1539022.75
P08244	Orotidine 5-phosphate decarboxylase	pyrF	1525102.719
P69451	Long-chain-fatty-acid--CoA ligase	fadD	1512853.594
P11868	Propionate kinase	tdcD	1504400.125
P19934	Tol-Pal system protein TolA	tolA	1499699.625
P0A6F1	Carbamoyl-phosphate synthase small chain	carA	1499578.125
P51024	Uncharacterized protein YaiL	yaiL	1497676.125
P03018	DNA helicase II	uvrD	1497037.438
P37690	Murein hydrolase activator EnvC	envC	1495295.688
P0ACW4	Uncharacterized protein YdcA	ydcA	1486290
P0AEW4	3,5-cyclic adenosine monophosphate phosphodiesterase CpdA	cpdA	1481303.375
P0AGF6	L-threonine dehydratase catabolic TdcB	tdcB	1478797.125
P0A7A5	Protein-L-isoaspartate O-methyltransferase	pcm	1465717.5
P0ABN1	Diacylglycerol kinase	dgkA	1455708.25
P08178	Phosphoribosylformylglycinamidine cyclo-ligase	purM	1450362.969
P0A6K1	Diaminopimelate epimerase	dapF	1434962.125
P0A6X3	RNA-binding protein Hfq	hfq	1428245.094
P31473	ATPase RavA	ravA	1424617.938
P0AAR3	Cys-tRNA(Pro)/Cys-tRNA(Cys) deacylase YbaK	ybaK	1416443
P0AFB1	Lipoprotein NlpI	nlpI	1412573.75
P07017	Methyl-accepting chemotaxis protein II	tar	1408527.125
P0ACX5	Fumarase D	fumD	1402803.375
P32685	Uncharacterized protein YjbD	yjbD	1394128.375
P77625	Hexitol phosphatase A	hxpA	1384167
P0ADT5	Putative acid--amine ligase YgiC	ygiC	1379470
P03817	Protein MioC	mioC	1376295.75
P14081	Selenocysteine-specific elongation factor	selB	1370082.563
P54901	Stationary phase-inducible protein CsiE	csiE	1328726.375
P32143	Sulfofructose kinase	yihV	1326390.875
P0AGG2	Acyl-CoA thioesterase 2	tesB	1316877.344
P0ADP0	5-amino-6-(5-phospho-D-ribitylamino)uracil phosphatase YigB	yigB	1309545.438
P43672	ATP-binding protein Uup	uup	1300093.5
P30748	Molybdopterin synthase sulfur carrier subunit	moaD	1298649.25
P21893	Single-stranded-DNA-specific exonuclease RecJ	recJ	1288767.625
P18196	Septum site-determining protein MinC	minC	1281637.125
P0A761	Putative N-acetylmannosamine-6-phosphate 2-epimerase	nanE	1274370.125
P0AEJ6	Ethanolamine ammonia-lyase large subunit	eutB	1272513.25
P16676	Sulfate/thiosulfate import ATP-binding protein CysA	cysA	1252821.875
P62617	2-C-methyl-D-erythritol 2,4-cyclodiphosphate synthase	ispF	1245786.969
P0A8E5	UPF0231 protein YacL	yacL	1242908.25
P03007	DNA polymerase III subunit epsilon	dnaQ	1240964.906
P0A7F9	S-adenosylmethionine:tRNA ribosyltransferase-isomerase	queA	1232365.875
P0AGI8	Trk system potassium uptake protein TrkA	trkA	1232342.25
P0A8I5	tRNA (guanine-N(7)-)-methyltransferase	trmB	1231146.875
P30749	Molybdopterin synthase catalytic subunit	moaE	1223626.5
P39297	Lipoprotein BsmA	bsmA	1220683.5
P33368	Uncharacterized oxidoreductase YohF	yohF	1215988.5
P0AD01	Transcriptional regulatory protein DcuR	dcuR	1212312.875
P24188	tRNA uridine(34) hydroxylase	trhO	1212072.5
P0ABU7	Biopolymer transport protein ExbB	exbB	1205662.125
P0A809	Holliday junction ATP-dependent DNA helicase RuvA	ruvA	1202914.75
P0AA97	Uncharacterized protein YaeQ	yaeQ	1197356.875
P0AGJ2	tRNA (guanosine(18)-2-O)-methyltransferase	trmH	1188917.063
P0AF20	N-acetylglucosamine repressor	nagC	1187230.5
P0A847	Queuine tRNA-ribosyltransferase	tgt	1186751.125
P0C0K3	Stress response kinase A	srkA	1184409
P76034	Uncharacterized HTH-type transcriptional regulator YciT	yciT	1180699.75
P23930	Apolipoprotein N-acyltransferase	lnt	1180125.375
P27836	UDP-N-acetyl-D-mannosaminuronic acid transferase	wecG	1165226.688
P06986	Histidinol-phosphate aminotransferase	hisC	1158457.125
P30750	Methionine import ATP-binding protein MetN	metN	1157456.594
P08373	UDP-N-acetylenolpyruvoylglucosamine reductase	murB	1155459.125
P37657	Cyclic di-GMP binding protein BcsE	bcsE	1154313.594
P0A6W3	Phospho-N-acetylmuramoyl-pentapeptide-transferase	mraY	1145376.25
P76231	Uncharacterized protein YeaC	yeaC	1143410.5
P33607	NADH-quinone oxidoreductase subunit L	nuoL	1133692.5
P0AC16	Dihydroneopterin aldolase	folB	1130041.75
P0AEI4	Ribosomal protein S12 methylthiotransferase RimO	rimO	1126082.813
P0AEI6	Phosphatase NudJ	nudJ	1120731
P19931	Hydrogenase-1 operon protein HyaE	hyaE	1111348.5
P64483	Uncharacterized protein YeaK	yeaK	1107329.5
P0AAM1	Probable Ni/Fe-hydrogenase 1 B-type cytochrome subunit	hyaC	1106167.75
P36929	Ribosomal RNA small subunit methyltransferase B	rsmB	1104065.875
P24193	Carbamoyl dehydratase HypE	hypE	1102297
P0AAG3	Glutamate/aspartate import ATP-binding protein GltL	gltL	1093416.5
P52598	Uncharacterized HTH-type transcriptional regulator YgbI	ygbI	1088672.406
P0AEL0	Formate dehydrogenase, cytochrome b556(fdo) subunit	fdoI	1083907.5
P11880	UDP-N-acetylmuramoyl-tripeptide--D-alanyl-D-alanine ligase	murF	1067966.25
P67826	PF03932 family protein CutC	cutC	1059166.313
P75883	Uncharacterized protein GfcC	gfcC	1043226.625
P0A8I3	Peroxide stress resistance protein YaaA	yaaA	1043030
P39377	Isoaspartyl dipeptidase	iadA	1040069.75
P37051	Formyltetrahydrofolate deformylase	purU	1032558.75
P0A7C6	Peptidase E	pepE	1029521.063
P0ABF1	Poly(A) polymerase I	pcnB	1023507.75
P09831	Glutamate synthase [NADPH] large chain	gltB	1012675.5
P23871	Ferrochelatase	hemH	1011340.063
P75957	Lipoprotein-releasing system ATP-binding protein LolD	lolD	1002981.531
P0A6H8	Cardiolipin synthase A	clsA	990378.0625
P0AFZ1	Protein SseB	sseB	989987.1875
P0AFJ5	Phosphate regulon transcriptional regulatory protein PhoB	phoB	988381.25
P37642	Inner membrane protein YhjD	yhjD	971433.5
P23331	Thymidine kinase	tdk	967530.125
P0A9R7	Cell division ATP-binding protein FtsE	ftsE	959066.125
P27833	dTDP-4-amino-4,6-dideoxygalactose transaminase	wecE	954512.5625
P28629	Biodegradative arginine decarboxylase	adiA	949108.875
P28904	Trehalose-6-phosphate hydrolase	treC	929677.9063
P27278	Trifunctional NAD biosynthesis/regulator protein NadR	nadR	923107
P75867	Putative Lon protease homolog	ycbZ	913994.0625
P39337	Uncharacterized N-acetyltransferase YjgM	yjgM	910747.125
P22707	Fertility inhibition protein	finO	910210.4375
Q46851	L-glyceraldehyde 3-phosphate reductase	gpr	906888.0625
P0AAN3	Hydrogenase maturation factor HypB	hypB	904317.5
P42604	Altronate dehydratase	uxaA	900198.2188
P0A6A6	3-isopropylmalate dehydratase large subunit	leuC	891524.375
P77544	Glutathione S-transferase YfcF	yfcF	885369.75
P0AB26	Uncharacterized lipoprotein YceB	yceB	862006.8125
P76235	UPF0229 protein YeaH	yeaH	859063.0625
P64467	OriC-binding nucleoid-associated protein	cnu	858501.25
P24555	Protease 2	ptrB	858494.0625
P0ACY9	Uncharacterized protein YebG	yebG	856450.8125
P0AFZ3	Stringent starvation protein B	sspB	835201.25
P32703	Uncharacterized Na(+)/H(+) exchanger YjcE	yjcE	835045.25
P31119	Bifunctional protein Aas	aas	824305.4375
Q57154	RepFIB replication protein A	repB	820919.875
P12282	Molybdopterin-synthase adenylyltransferase	moeB	820503.25
P05459	Erythronate-4-phosphate dehydrogenase	pdxB	813614.75
P37313	Dipeptide transport ATP-binding protein DppF	dppF	805096.375
P0ACG8	Heat shock protein 15	hslR	804801.75
P0A6Z1	Chaperone protein HscA	hscA	795994.125
P36649	Blue copper oxidase CueO	cueO	793669.0625
P75960	NAD-dependent protein deacylase	cobB	789313.1875
P0AFB8	DNA-binding transcriptional regulator NtrC	glnG	783210.9375
P0A8L7	UPF0263 protein YciU	yciU	778438
P30128	Transcription elongation factor GreB	greB	776080
P00547	Homoserine kinase	thrB	774907.3438
P76216	N-succinylarginine dihydrolase	astB	763409.75
P0ACT6	HTH-type transcriptional regulator UidR	uidR	762028.9375
P31069	Voltage-gated potassium channel Kch	kch	756603.625
P64493	Uncharacterized protein YoaF	yoaF	755073.125
P46889	DNA translocase FtsK	ftsK	752677.5
P25536	dTTP/UTP pyrophosphatase	yhdE	750790.0625
P0A7A2	Probable phosphoglycerate mutase GpmB	gpmB	744355.4375
P15373	Antitoxin PrlF	prlF	736417.6875
P0A6S7	Glycerol-3-phosphate dehydrogenase [NAD(P)+]	gpsA	735797.125
P0A9S1	Lactaldehyde reductase	fucO	734451.1875
P0AGG0	Thiamine-monophosphate kinase	thiL	729263.5625
P77433	Uncharacterized protein YkgG	ykgG	728282.8125
P15038	DNA helicase IV	helD	724080.875
P0ADM4	Uncharacterized protein YidQ	yidQ	723716.875
P0ACS7	HTH-type transcriptional regulator RpiR	rpiR	722854.5625
P27848	Pyridoxal phosphate phosphatase YigL	yigL	718065.4375
P0A6L4	N-acetylneuraminate lyase	nanA	717586.5
P36673	HTH-type transcriptional regulator TreR	treR	715398.3125
P10907	sn-glycerol-3-phosphate import ATP-binding protein UgpC	ugpC	713429.75
P76112	L-amino acid N-acyltransferase MnaT	mnaT	708607.5625
P75990	Blue light- and temperature-regulated antirepressor BluF	bluF	690204.875
P0A9G4	HTH-type transcriptional regulator CueR	cueR	682785.9375
P0AES0	Bifunctional glutathionylspermidine synthetase/amidase	gss	682163.5
P0AD42	Phosphatidylglycerophosphatase C	pgpC	679623.9375
P76194	Cysteine desulfuration protein SufE	sufE	676128.5
P0A6E9	ATP-dependent dethiobiotin synthetase BioD 2	bioD2	671673.625
P76561	Esterase YpfH	ypfH	664055.4375
P52007	Protein YecM	yecM	655535.4375
P42596	Ribosomal RNA large subunit methyltransferase G	rlmG	655187.6875
P06846	HTH-type transcriptional regulator EbgR	ebgR	652086.5
P0ABE2	DNA-binding transcriptional regulator BolA	bolA	648672.5625
P76406	Uncharacterized protein YegR	yegR	648306.9375
P0AA57	Protein YobA	yobA	643433.6875
P75822	Putative NAD(P)-binding protein YbjT	ybjT	641948.1875
P31467	6-phosphogluconate phosphatase	yieH	634453.6875
P0AFH2	Oligopeptide transport system permease protein OppB	oppB	632609.4375
P0A6U3	tRNA uridine 5-carboxymethylaminomethyl modification enzyme MnmG	mnmG	629555.9375
P00887	Phospho-2-dehydro-3-deoxyheptonate aldolase, Trp-sensitive	aroH	626678.1875
P23003	tRNA/tmRNA (uracil-C(5))-methyltransferase	trmA	624770.5625
P0A8U0	Protein Syd	syd	624036.75
P0AEY3	Nucleoside triphosphate pyrophosphohydrolase	mazG	621956.5625
P76329	Mannosyl-3-phosphoglycerate phosphatase	yedP	617905.3125
P37177	Phosphoenolpyruvate-dependent phosphotransferase system	ptsP	613257.375
P08201	Nitrite reductase (NADH) large subunit	nirB	609091.125
P0A8J2	Primosomal protein 1	dnaT	608678.6875
P08192	Dihydrofolate synthase/folylpolyglutamate synthase	folC	605643.3125
P04993	RecBCD enzyme subunit RecD	recD	588563.5625
P37634	Ribosomal RNA large subunit methyltransferase J	rlmJ	579965.4375
P52095	Constitutive lysine decarboxylase	ldcC	579471.4375
P0A9J8	Bifunctional chorismate mutase/prephenate dehydratase	pheA	576185.3125
P39304	3-keto-L-gulonate-6-phosphate decarboxylase UlaD	ulaD	575175.625
P76290	Carboxy-S-adenosyl-L-methionine synthase	cmoA	569081.5
P0AFL6	Exopolyphosphatase	ppx	567856.0625
P12281	Molybdopterin molybdenumtransferase	moeA	564903.5625
P75726	Citrate lyase alpha chain	citF	556886.3125
P15770	Shikimate dehydrogenase (NADP(+))	aroE	547326.8125
P67660	Probable HTH-type transcriptional regulator YhaJ	yhaJ	546083.75
P24232	Flavohemoprotein	hmp	544501.4375
P0AFI7	Pyridoxine/pyridoxamine 5-phosphate oxidase	pdxH	543916.5
P76341	5-hydroxyisourate hydrolase	hiuH	539956.5625
P39401	Phosphoglycerol transferase I	mdoB	536298.5625
P41066	TraK lipoprotein	traK	536049.0625
P0A6M4	D-aminoacyl-tRNA deacylase	dtd	524081.8438
P16384	tRNA dimethylallyltransferase	miaA	523584.75
P37639	HTH-type transcriptional regulator GadX	gadX	519107.5313
P37195	HTH-type transcriptional regulator DctR	dctR	517324.2188
P15082	Glucitol operon repressor	srlR	513781.6563
P69931	DnaA regulatory inactivator Hda	hda	513608.4375
P45766	Putative amino-acid ABC transporter-binding protein YhdW	yhdW	513203.7813
P05042	Fumarate hydratase class II	fumC	508090.9063
P11447	Argininosuccinate lyase	argH	497986.875
P76256	tRNA threonylcarbamoyladenosine biosynthesis protein TsaB	tsaB	496914.875
P0ACN4	HTH-type transcriptional repressor AllR	allR	480421.9375
P10908	Glycerophosphodiester phosphodiesterase, cytoplasmic	ugpQ	472999.2188
P0AF32	Respiratory nitrate reductase 2 gamma chain	narV	469860.5
P0AE82	Sensor histidine kinase CpxA	cpxA	468074.1563
P75839	UPF0702 transmembrane protein YcaP	ycaP	460817.0938
P19624	4-hydroxythreonine-4-phosphate dehydrogenase	pdxA	438687.25
P21338	Ribonuclease I	rna	427925.5625
P0ABV2	Biopolymer transport protein ExbD	exbD	426945.0625
P0ACR9	Transcriptional repressor MprA	mprA	423855.1563
P39161	Uxu operon transcriptional regulator	uxuR	421112.4063
P34211	Putative hydrolase YuaR	yuaR	405179.0625
P0A8Y1	Pyrimidine 5-nucleotidase YjjG	yjjG	403893.0625
P0AG18	N5-carboxyaminoimidazole ribonucleotide mutase	purE	385881.7188
P42599	Uncharacterized oxidoreductase YgjR	ygjR	369290.4063
P76049	Uncharacterized protein YcjY	ycjY	367870.625
P76192	Uncharacterized oxidoreductase YdhV	ydhV	367282.5
P0A6A0	Probable protein kinase UbiB	ubiB	356499.5938
Q46871	NADPH-dependent ferric-chelate reductase	yqjH	354229.5
P0AAZ4	Replication-associated recombination protein A	rarA	347798.3438
P07363	Chemotaxis protein CheA	cheA	347620.9375
Q2EET2	UPF0370 protein YpfN	ypfN	346686.8125
P00562	Bifunctional aspartokinase/homoserine dehydrogenase 2	metL	346583.8438
P0AD53	Uncharacterized protein YgaC	ygaC	332552.0938
P04995	Exodeoxyribonuclease I	sbcB	320035.75
P24255	RNA polymerase sigma-54 factor	rpoN	304996
P77307	Probable iron export permease protein FetB	fetB	298990.7188
P75989	HTH-type transcriptional repressor BluR	bluR	293879.4375
P0AEE8	DNA adenine methylase	dam	264533
P0A9K1	Protein PhoH	phoH	250678.9375
P61887	Glucose-1-phosphate thymidylyltransferase 2	rffH	249195.4375
P25741	Lipopolysaccharide core heptose(I) kinase RfaP	rfaP	236616.1719
P0A8G0	UvrABC system protein C	uvrC	234445.9219
P37005	Uncharacterized tRNA/rRNA methyltransferase LasT	lasT	228729.6563
P75946	Uncharacterized protein YcfL	ycfL	223916.1875
P00561	Bifunctional aspartokinase/homoserine dehydrogenase 1	thrA	152034.2656
