# Supplementary material for: Invasion of gut-derived escherichia coli extracellular vesicles exacerbates myocardial ischemia/reperfusion injury
Source: Gut Microbes. 2026 Feb 28;18(1):2635818. doi: 10.1080/19490976.2026.2635818 (PMC12959223; doi:10.1080/19490976.2026.2635818)
Supplement: Table S3 Characteristics of STEMI Patients.xlsx [file KGMI_A_2635818_SM9490.xlsx]

## Sheet: Sheet1
Table S1. Characteristics of STEMI Patients
Myocaridal infarcted patient
No.	Gender (Male/Female)	Age (Years)	Culprit vessel	Current smoker (True/False)	Former smoker (True/False)	SBP (mmHg)	DBP (mmHg)	Heart rate (beats per minute)	Prior stroke (True/False)	Carotid artery disease (True/False)	Coronary artery disease (True/False)	Hypertension (True/False)	Diabetes mellitus (True/False)	Hyperlipidaemia (True/False)	Chronic kidney disease (True/False)	eGFR (ml/minute)	Total cholesterol (mM/L)	Triglycerides (mM/L)	HDL cholesterol (mM/L)	LDL cholesterol (mM/L)	Glycosylated hemoglobin(%)	Leukocytes (×109/L)	Hemoglobin (g/L)	EF(%)	LVDd (mm)	LAD (cm)	Myo (ng/ml)	cTNT (ng/ml)	OmpC+（%）	LPS (pg/ml)
1	Male	58	LAD	FALSE	TURE	110	62	77	TURE	FALSE	FALSE	TURE	FALSE	FALSE	FALSE	101	NA	NA	NA	NA	5.5	12.13	139	45	45.9	38.5	152.1	40	35.7	10.2614
2	Female	67	RCA	FALSE	FALSE	100	62	62	FALSE	FALSE	FALSE	FALSE	FALSE	FALSE	FALSE	95	5.67	1.19	1.38	4.15	5.9	8.2	131	60	43.9	37	51.8	7.427	35.4	4.41477
3	Male	44	LAD	TURE	TURE	107	77	80	FALSE	FALSE	FALSE	FALSE	FALSE	FALSE	FALSE	110	5.09	1.52	1.02	3.4	NA	8.06	175	62	45.5	33.6	74.7	40	29.7	10.0852
4	Male	60	RCA	FALSE	FALSE	88	55	64	FALSE	FALSE	FALSE	FALSE	FALSE	FALSE	FALSE	77	3.61	1.52	0.82	2.4	6	8.57	130	63	47.7	30.1	66.3	23.405	23.1	10.2614
5	Male	67	LAD	TURE	TURE	149	86	78	FALSE	FALSE	TURE	TURE	FALSE	FALSE	FALSE	103	3.16	1.47	0.82	0.54	7.1	6.24	139	48	51.9	36.8	44.2	12.402	27.4	20.6307
6	Male	51	LAD	TURE	TURE	164	102	93	FALSE	FALSE	FALSE	TURE	FALSE	FALSE	FALSE	114	3.14	1.53	0.65	1.94	5.8	11.29	164	55	45.8	44.2	55.6	40	32.1	9.57954
7	Male	71	LAD	FALSE	FALSE	180	110	89	FALSE	FALSE	FALSE	TURE	FALSE	FALSE	FALSE	99	NA	NA	NA	NA	5.8	8.91	154	58	48.3	41.7	48.5	9.734	22.6	1.03872
8	Male	36	LAD	TURE	TURE	142	104	104	FALSE	FALSE	TURE	FALSE	FALSE	TURE	FALSE	135	5.58	3.49	0.8	3.96	5.6	15.54	177	42	58.2	37.7	76.9	2.629	12.6	4.41477
9	Male	72	LAD	FALSE	FALSE	120	78	87	FALSE	FALSE	FALSE	FALSE	TURE	FALSE	FALSE	97	5.09	1.47	1.32	3.39	7.4	8.61	83	51	52.2	40.7	225.8	35.296	39	10.0852
10	Male	73	LAD	FALSE	FALSE	116	71	72	FALSE	FALSE	FALSE	TURE	TURE	FALSE	FALSE	93	5.54	2.29	0.98	4.06	7.5	11.57	160	52	49.6	36.2	39.6	14.123	14.1	8.39773
11	Female	46	LAD	FALSE	FALSE	144	96	74	FALSE	FALSE	FALSE	TURE	FALSE	FALSE	FALSE	121	9.06	2.87	1.01	7.15	6.6	11.26	142	64	45.1	36.7	40	105.7	30.3	3.53977
12	Male	47	LAD	FALSE	FALSE	110	80	80	FALSE	FALSE	FALSE	FALSE	FALSE	TURE	FALSE	101	6.32	1.55	0.95	4.92	5.5	9.27	166	67	43.9	32.9	27.979	168.7	27.9	8.44318
13	Male	55	LAD	TURE	TURE	161	109	108	FALSE	FALSE	FALSE	TURE	FALSE	TURE	FALSE	108	4.15	3.11	0.91	2.41	NA	14.64	161	54	54.4	45.8	40	190.6	27.6	6.23864
14	Male	57	LAD	TURE	TURE	173	102	97	FALSE	FALSE	FALSE	TURE	TURE	FALSE	FALSE	43	6.86	2.79	1	4.65	10.5	10.91	142	66	46.5	37.1	40	100.7	41.3	18.9148
15	Male	64	RCA	FALSE	FALSE	137	80	92	FALSE	FALSE	FALSE	FALSE	FALSE	FALSE	FALSE	75	NA	NA	NA	NA	5.1	10.88	142	60	51.3	41.4	40	300	58.8	24.6023
16	Male	54	LAD	FALSE	FALSE	97	65	117	FALSE	FALSE	FALSE	FALSE	FALSE	FALSE	FALSE	88	4.97	1.26	1.13	3.35	5.4	8.25	137	61	50.8	41.1	40	108.1	29.4	6.01705
