# Supplementary material for: Invasion of gut-derived escherichia coli extracellular vesicles exacerbates myocardial ischemia/reperfusion injury
Source: Gut Microbes. 2026 Feb 28;18(1):2635818. doi: 10.1080/19490976.2026.2635818 (PMC12959223; doi:10.1080/19490976.2026.2635818)
Supplement: Table S2 Proteomic analysis of Lplantarum EVs.xlsx [file KGMI_A_2635818_SM9491.xlsx]

## Sheet: Sheet1
Protein	Description	Gene	Intensity
tr|A0A2S3U6T6|A0A2S3U6T6_LACPN	Lysozyme	S101258_01462	1451774840000
tr|A0A0G9GVP9|A0A0G9GVP9_LACPN	Aggregation promoting factor	Lp19_1744	224472334000
tr|A0A165FMH3|A0A165FMH3_LACPN	Aggregation promoting factor	JH395_13950	152971772000
tr|A0A165R7R9|A0A165R7R9_LACPN	Gamma-D-glutamyl-meso-diaminopimelate peptidase	Lp19_3550	152569971000
tr|A0A162EGY9|A0A162EGY9_LACPN	Serine-rich adhesin for platelets	LPJSA22_02580	131235946000
tr|A0A165D9B9|A0A165D9B9_LACPN	LysM peptidoglycan-binding domain-containing protein	JH395_02780	90424746000
tr|A0A0G9FDS1|A0A0G9FDS1_LACPN	A-agglutinin anchorage subunit	lytE	84180533000
tr|A0A0G9GM76|A0A0G9GM76_LACPN	Extracellular protein	JH395_14870	70452085000
tr|A0A837PDN5|A0A837PDN5_LACPN	Oligopeptide ABC transporter periplasmic oligopeptide-binding protein OppA	WJL_1071	65343775000
tr|A0A837PDN5|A0A837PDN5_LACPN	Oligopeptide ABC transporter periplasmic oligopeptide-binding protein OppA	WJL_1071	65343775000
tr|A0A837PDN5|A0A837PDN5_LACPN	Oligopeptide ABC transporter periplasmic oligopeptide-binding protein OppA	WJL_1071	65343775000
tr|A0A837PDN5|A0A837PDN5_LACPN	Oligopeptide ABC transporter periplasmic oligopeptide-binding protein OppA	WJL_1071	65343775000
tr|A0A0G9FCP4|A0A0G9FCP4_LACPN	L,D-TPase catalytic domain-containing protein	Lp19_1093	56812765000
tr|A0A0G9FJ83|A0A0G9FJ83_LACPN	Oligopeptide-binding protein OppA	JH395_10100	35497763000
tr|A0A0G9FJ83|A0A0G9FJ83_LACPN	Oligopeptide-binding protein OppA	JH395_10100	35497763000
tr|A0A0G9FJ83|A0A0G9FJ83_LACPN	Oligopeptide-binding protein OppA	JH395_10100	35497763000
tr|A0A0G9F7Y4|A0A0G9F7Y4_LACPN	Extracellular protein	Lp19_0003	30193799200
tr|A0AAW3FLJ3|A0AAW3FLJ3_LACPN	Cell wall hydrolase/muramidase	acm2	28028889100
tr|A0A151G502|A0A151G502_LACPN	Bacterial Ig domain-containing protein	Lp19_1089	19950387200
tr|A0A0G9FBS7|A0A0G9FBS7_LACPN	peptidoglycan glycosyltransferase	mrcA	19478110200
tr|A0A0G9FBS7|A0A0G9FBS7_LACPN	peptidoglycan glycosyltransferase	mrcA	19478110200
tr|A0A0G9FBS7|A0A0G9FBS7_LACPN	peptidoglycan glycosyltransferase	mrcA	19478110200
tr|A0A192YHL4|A0A192YHL4_LACPN	Cell surface protein	JH395_14855	18551392300
tr|A0A1E3KQK6|A0A1E3KQK6_LACPN	N-acetylmuramoyl-L-alanine amidase	LPJSA22_01109	17945344000
tr|A0A151G4D3|A0A151G4D3_LACPN	L,D-transpeptidase family protein	JH395_10525	17086155800
tr|A0A165RGH3|A0A165RGH3_LACPN	Acyltransferase	Lp19_2259	15595491300
tr|A0A0G9FEW8|A0A0G9FEW8_LACPN	Maltodextrin-binding protein	LPJSA22_00176	15546619900
tr|A0A151G143|A0A151G143_LACPN	Acyltransferase family	Lp19_2316	15539498000
tr|A0A151G276|A0A151G276_LACPN	Glycoprotein gp2	Lp19_3204	13479033900
tr|A0A162G7Y3|A0A162G7Y3_LACPN	LysM peptidoglycan-binding domain-containing protein	JH395_03410	11519722500
tr|A0A2S3U435|A0A2S3U435_LACPN	Foldase protein PrsA	prsA	10926702600
tr|A0A1E3KUD6|A0A1E3KUD6_LACPN	Uncharacterized protein	LPJSA22_01665	10794504200
tr|A0A162F4X2|A0A162F4X2_LACPN	Serine-rich adhesin for platelets	JH395_04250	10527032300
tr|A0AAX1K866|A0AAX1K866_LACPN	LPXTG cell wall anchor domain-containing protein	JH395_11365	7965300200
tr|A0A151G407|A0A151G407_LACPN	Serine-type D-Ala-D-Ala carboxypeptidase	dacC	7918345700
tr|A0A151G407|A0A151G407_LACPN	Serine-type D-Ala-D-Ala carboxypeptidase	dacC	7918345700
tr|A0A2S3U3L1|A0A2S3U3L1_LACPN	Phage infection protein	S101258_02435	7530808300
tr|A0A0G9FA95|A0A0G9FA95_LACPN	Cell envelope-associated transcriptionalattenuator LytR-CpsA-Psr subfamily F2	JH395_11075	7191248400
tr|A0A1E3KNC6|A0A1E3KNC6_LACPN	Putative membrane protein YdgH	LPJSA22_00276	6455011800
tr|A0A0P7JVD2|A0A0P7JVD2_LACPN	Beta-lactamase class C and other penicillinbinding protein	LPJSA22_01868	6102718500
sp|Q88VJ2|LDHD_LACPL	D-lactate dehydrogenase	ldhD	5356582900
sp|Q88VJ2|LDHD_LACPL	D-lactate dehydrogenase	ldhD	5356582900
sp|Q88VJ2|LDHD_LACPL	D-lactate dehydrogenase	ldhD	5356582900
tr|A0A165HTC2|A0A165HTC2_LACPN	Extracellular protein	Lp19_1312	4879876100
tr|A0AAQ0EJJ4|A0AAQ0EJJ4_LACPN	KxYKxGKxW signal peptide domain-containing protein	N876_07190	4842909200
tr|A0A0G9F8V1|A0A0G9F8V1_LACPN	Pyruvate kinase	pyk	4764921300
tr|A0A0G9F8V1|A0A0G9F8V1_LACPN	Pyruvate kinase	pyk	4764921300
tr|A0A0G9F8V1|A0A0G9F8V1_LACPN	Pyruvate kinase	pyk	4764921300
tr|A0A0G9F8V1|A0A0G9F8V1_LACPN	Pyruvate kinase	pyk	4764921300
tr|A0A0G9F8V1|A0A0G9F8V1_LACPN	Pyruvate kinase	pyk	4764921300
tr|A0A0G9F8V1|A0A0G9F8V1_LACPN	Pyruvate kinase	pyk	4764921300
tr|A0A0G9F8V1|A0A0G9F8V1_LACPN	Pyruvate kinase	pyk	4764921300
tr|A0A0G9F8V1|A0A0G9F8V1_LACPN	Pyruvate kinase	pyk	4764921300
tr|A0A0G9F8V1|A0A0G9F8V1_LACPN	Pyruvate kinase	pyk	4764921300
tr|A0A0G9F8V1|A0A0G9F8V1_LACPN	Pyruvate kinase	pyk	4764921300
tr|A0A0G9F8V1|A0A0G9F8V1_LACPN	Pyruvate kinase	pyk	4764921300
tr|A0A0G9F8V1|A0A0G9F8V1_LACPN	Pyruvate kinase	pyk	4764921300
sp|Q88YH5|PGK_LACPL	Phosphoglycerate kinase	pgk	4619174900
sp|Q88YH5|PGK_LACPL	Phosphoglycerate kinase	pgk	4619174900
sp|Q88YH5|PGK_LACPL	Phosphoglycerate kinase	pgk	4619174900
sp|Q88YH5|PGK_LACPL	Phosphoglycerate kinase	pgk	4619174900
sp|Q88YH5|PGK_LACPL	Phosphoglycerate kinase	pgk	4619174900
sp|Q88YH5|PGK_LACPL	Phosphoglycerate kinase	pgk	4619174900
sp|Q88YH5|PGK_LACPL	Phosphoglycerate kinase	pgk	4619174900
sp|Q88YH5|PGK_LACPL	Phosphoglycerate kinase	pgk	4619174900
tr|A0A0G9GHS3|A0A0G9GHS3_LACPN	Peptidase C39-like domain-containing protein	Lp19_0005	4617574900
tr|A0A0M4RSV1|A0A0M4RSV1_LACPN	serine-type D-Ala-D-Ala carboxypeptidase	JH395_02275	4543953400
tr|A0A0M4RSV1|A0A0M4RSV1_LACPN	serine-type D-Ala-D-Ala carboxypeptidase	JH395_02275	4543953400
sp|Q88YH3|ENO1_LACPL	Enolase 1	eno1	4444641300
sp|Q88YH3|ENO1_LACPL	Enolase 1	eno1	4444641300
sp|Q88YH3|ENO1_LACPL	Enolase 1	eno1	4444641300
sp|Q88YH3|ENO1_LACPL	Enolase 1	eno1	4444641300
sp|Q88YH3|ENO1_LACPL	Enolase 1	eno1	4444641300
sp|Q88YH3|ENO1_LACPL	Enolase 1	eno1	4444641300
sp|Q88YH3|ENO1_LACPL	Enolase 1	eno1	4444641300
sp|Q88YH3|ENO1_LACPL	Enolase 1	eno1	4444641300
sp|Q88YH3|ENO1_LACPL	Enolase 1	eno1	4444641300
sp|Q88YH3|ENO1_LACPL	Enolase 1	eno1	4444641300
sp|Q88YH3|ENO1_LACPL	Enolase 1	eno1	4444641300
sp|Q88YH3|ENO1_LACPL	Enolase 1	eno1	4444641300
sp|Q88YH3|ENO1_LACPL	Enolase 1	eno1	4444641300
sp|Q88YH3|ENO1_LACPL	Enolase 1	eno1	4444641300
sp|Q88YH3|ENO1_LACPL	Enolase 1	eno1	4444641300
sp|Q88YH3|ENO1_LACPL	Enolase 1	eno1	4444641300
sp|Q88YH3|ENO1_LACPL	Enolase 1	eno1	4444641300
sp|Q88YH3|ENO1_LACPL	Enolase 1	eno1	4444641300
sp|Q88YH3|ENO1_LACPL	Enolase 1	eno1	4444641300
sp|Q88YH3|ENO1_LACPL	Enolase 1	eno1	4444641300
tr|A0A1E3KQ01|A0A1E3KQ01_LACPN	Lipoprotein	LPJSA22_00907	4313329200
tr|A0A0G9GUN2|A0A0G9GUN2_LACPN	Extracellular protein membrane-anchored	JH395_09695	4298494000
tr|A0A0M5INP1|A0A0M5INP1_LACPN	ABC-type amino acid transport/signaltransduction system periplasmic component/domain	LPJSA22_02906	4158835970
tr|A0A0M5INP1|A0A0M5INP1_LACPN	ABC-type amino acid transport/signaltransduction system periplasmic component/domain	LPJSA22_02906	4158835970
tr|A0A165SE74|A0A165SE74_LACPN	Uncharacterized protein	Lp19_0094	4133346560
tr|A0A165NPA4|A0A165NPA4_LACPN	Beta-lactamase	JH395_05340	4015519230
tr|A0A165NPA4|A0A165NPA4_LACPN	Beta-lactamase	JH395_05340	4015519230
tr|A0A165NPA4|A0A165NPA4_LACPN	Beta-lactamase	JH395_05340	4015519230
tr|A0A162F3X7|A0A162F3X7_LACPN	Integral membrane protein	Lp19_0086	4008958720
sp|Q88YM5|CH60_LACPL	Chaperonin GroEL	groEL	3836560380
sp|Q88YM5|CH60_LACPL	Chaperonin GroEL	groEL	3836560380
sp|Q88YM5|CH60_LACPL	Chaperonin GroEL	groEL	3836560380
sp|Q88YM5|CH60_LACPL	Chaperonin GroEL	groEL	3836560380
sp|Q88YM5|CH60_LACPL	Chaperonin GroEL	groEL	3836560380
sp|Q88YM5|CH60_LACPL	Chaperonin GroEL	groEL	3836560380
sp|Q88YM5|CH60_LACPL	Chaperonin GroEL	groEL	3836560380
sp|Q88YM5|CH60_LACPL	Chaperonin GroEL	groEL	3836560380
sp|Q88YM5|CH60_LACPL	Chaperonin GroEL	groEL	3836560380
sp|Q88YM5|CH60_LACPL	Chaperonin GroEL	groEL	3836560380
sp|Q88YM5|CH60_LACPL	Chaperonin GroEL	groEL	3836560380
sp|Q88YM5|CH60_LACPL	Chaperonin GroEL	groEL	3836560380
sp|Q88YM5|CH60_LACPL	Chaperonin GroEL	groEL	3836560380
sp|Q88YM5|CH60_LACPL	Chaperonin GroEL	groEL	3836560380
sp|Q88YM5|CH60_LACPL	Chaperonin GroEL	groEL	3836560380
sp|Q88YM5|CH60_LACPL	Chaperonin GroEL	groEL	3836560380
sp|Q88YM5|CH60_LACPL	Chaperonin GroEL	groEL	3836560380
sp|Q88YM5|CH60_LACPL	Chaperonin GroEL	groEL	3836560380
sp|Q88YM5|CH60_LACPL	Chaperonin GroEL	groEL	3836560380
sp|Q88YM5|CH60_LACPL	Chaperonin GroEL	groEL	3836560380
sp|Q88YM5|CH60_LACPL	Chaperonin GroEL	groEL	3836560380
sp|Q88YM5|CH60_LACPL	Chaperonin GroEL	groEL	3836560380
sp|Q88YM5|CH60_LACPL	Chaperonin GroEL	groEL	3836560380
sp|Q88YM5|CH60_LACPL	Chaperonin GroEL	groEL	3836560380
sp|Q88YM5|CH60_LACPL	Chaperonin GroEL	groEL	3836560380
sp|Q88YM5|CH60_LACPL	Chaperonin GroEL	groEL	3836560380
sp|Q88YM5|CH60_LACPL	Chaperonin GroEL	groEL	3836560380
sp|Q88YM5|CH60_LACPL	Chaperonin GroEL	groEL	3836560380
sp|Q88YM5|CH60_LACPL	Chaperonin GroEL	groEL	3836560380
sp|Q88YM5|CH60_LACPL	Chaperonin GroEL	groEL	3836560380
sp|Q88YM5|CH60_LACPL	Chaperonin GroEL	groEL	3836560380
sp|Q88YM5|CH60_LACPL	Chaperonin GroEL	groEL	3836560380
sp|Q88YM5|CH60_LACPL	Chaperonin GroEL	groEL	3836560380
sp|Q88YM5|CH60_LACPL	Chaperonin GroEL	groEL	3836560380
sp|Q88YM5|CH60_LACPL	Chaperonin GroEL	groEL	3836560380
sp|Q88YM5|CH60_LACPL	Chaperonin GroEL	groEL	3836560380
sp|Q88YM5|CH60_LACPL	Chaperonin GroEL	groEL	3836560380
sp|Q88YM5|CH60_LACPL	Chaperonin GroEL	groEL	3836560380
sp|Q88YM5|CH60_LACPL	Chaperonin GroEL	groEL	3836560380
sp|Q88YM5|CH60_LACPL	Chaperonin GroEL	groEL	3836560380
sp|Q88YM5|CH60_LACPL	Chaperonin GroEL	groEL	3836560380
sp|Q88YM5|CH60_LACPL	Chaperonin GroEL	groEL	3836560380
sp|Q88YM5|CH60_LACPL	Chaperonin GroEL	groEL	3836560380
sp|Q88YM5|CH60_LACPL	Chaperonin GroEL	groEL	3836560380
sp|Q88YM5|CH60_LACPL	Chaperonin GroEL	groEL	3836560380
sp|Q88YM5|CH60_LACPL	Chaperonin GroEL	groEL	3836560380
sp|Q88YM5|CH60_LACPL	Chaperonin GroEL	groEL	3836560380
sp|Q88YM5|CH60_LACPL	Chaperonin GroEL	groEL	3836560380
sp|Q88YM5|CH60_LACPL	Chaperonin GroEL	groEL	3836560380
sp|Q88YM5|CH60_LACPL	Chaperonin GroEL	groEL	3836560380
sp|Q88YM5|CH60_LACPL	Chaperonin GroEL	groEL	3836560380
tr|A0A166AYS7|A0A166AYS7_LACPN	Extracellular zinc metalloproteinase	Lp19_2076	3797388800
tr|A0A151G936|A0A151G936_LACPN	DNA-entry nuclease	Lp19_2098	3788200700
tr|A0A0G9FDU4|A0A0G9FDU4_LACPN	Fructose-bisphosphate aldolase	fbaA	3553761790
tr|A0A0G9FDU4|A0A0G9FDU4_LACPN	Fructose-bisphosphate aldolase	fbaA	3553761790
tr|A0A0G9FDU4|A0A0G9FDU4_LACPN	Fructose-bisphosphate aldolase	fbaA	3553761790
tr|A0A0G9FDU4|A0A0G9FDU4_LACPN	Fructose-bisphosphate aldolase	fbaA	3553761790
tr|A0A0G9FDU4|A0A0G9FDU4_LACPN	Fructose-bisphosphate aldolase	fbaA	3553761790
tr|A0A0G9FDU4|A0A0G9FDU4_LACPN	Fructose-bisphosphate aldolase	fbaA	3553761790
tr|A0A0G9FDU4|A0A0G9FDU4_LACPN	Fructose-bisphosphate aldolase	fbaA	3553761790
tr|A0A0G9FDU4|A0A0G9FDU4_LACPN	Fructose-bisphosphate aldolase	fbaA	3553761790
tr|A0A0G9FDU4|A0A0G9FDU4_LACPN	Fructose-bisphosphate aldolase	fbaA	3553761790
tr|A0A0G9FDU4|A0A0G9FDU4_LACPN	Fructose-bisphosphate aldolase	fbaA	3553761790
tr|A0A165PLM6|A0A165PLM6_LACPN	Manganese ABC transporter periplasmic-bindingprotein SitA	Lp19_2462	3266259460
tr|A0A165SBM6|A0A165SBM6_LACPN	Beta-lactamase class A	Lp19_0173	3105691140
tr|A0A165SBM6|A0A165SBM6_LACPN	Beta-lactamase class A	Lp19_0173	3105691140
tr|A0A165SBM6|A0A165SBM6_LACPN	Beta-lactamase class A	Lp19_0173	3105691140
tr|A0A2S3U0C7|A0A2S3U0C7_LACPN	Glyceraldehyde-3-phosphate dehydrogenase	gapA	3038718210
tr|A0A2S3U0C7|A0A2S3U0C7_LACPN	Glyceraldehyde-3-phosphate dehydrogenase	gapA	3038718210
tr|A0A2S3U0C7|A0A2S3U0C7_LACPN	Glyceraldehyde-3-phosphate dehydrogenase	gapA	3038718210
tr|A0A2S3U0C7|A0A2S3U0C7_LACPN	Glyceraldehyde-3-phosphate dehydrogenase	gapA	3038718210
tr|A0A2S3U0C7|A0A2S3U0C7_LACPN	Glyceraldehyde-3-phosphate dehydrogenase	gapA	3038718210
tr|A0A2S3U0C7|A0A2S3U0C7_LACPN	Glyceraldehyde-3-phosphate dehydrogenase	gapA	3038718210
tr|A0A2S3U0C7|A0A2S3U0C7_LACPN	Glyceraldehyde-3-phosphate dehydrogenase	gapA	3038718210
tr|A0A2S3U0C7|A0A2S3U0C7_LACPN	Glyceraldehyde-3-phosphate dehydrogenase	gapA	3038718210
tr|A0A2S3U0C7|A0A2S3U0C7_LACPN	Glyceraldehyde-3-phosphate dehydrogenase	gapA	3038718210
tr|A0A2S3U0C7|A0A2S3U0C7_LACPN	Glyceraldehyde-3-phosphate dehydrogenase	gapA	3038718210
tr|A0A2S3U0C7|A0A2S3U0C7_LACPN	Glyceraldehyde-3-phosphate dehydrogenase	gapA	3038718210
tr|A0A2S3U0C7|A0A2S3U0C7_LACPN	Glyceraldehyde-3-phosphate dehydrogenase	gapA	3038718210
tr|A0A837P2A6|A0A837P2A6_LACPN	SH3b domain-containing protein	WJL_1868	2893689860
tr|A0A0G9GKV8|A0A0G9GKV8_LACPN	Cell surface protein	Lp19_0888	2846270460
tr|A0A0L7Y0C1|A0A0L7Y0C1_LACPN	C-terminal processing peptidase	ctpA	2696900860
tr|A0A0G9FH93|A0A0G9FH93_LACPN	Chitin binding protein	Lp19_3099	2679538940
tr|A0A0G9FAE9|A0A0G9FAE9_LACPN	FAD:protein FMN transferase	JH395_10775	2592463870
tr|A0A0R2GHJ7|A0A0R2GHJ7_LACPN	ErfK/YbiS/YcfS/YnhG family protein	Lp19_0216	2293863680
tr|A0A165IED6|A0A165IED6_LACPN	Polysaccharide deacetylase CarbohydrateEsterase 4	pgaB	2258676220
tr|A0A0G9GNN1|A0A0G9GNN1_LACPN	Peptidase Do	degP	2258010110
tr|A0A0G9GNN1|A0A0G9GNN1_LACPN	Peptidase Do	degP	2258010110
tr|A0A162HFI4|A0A162HFI4_LACPN	Lipoprotein	Lp19_1918	2254513150
tr|A0A162HFI4|A0A162HFI4_LACPN	Lipoprotein	Lp19_1918	2254513150
sp|P56512|LDH1_LACPL	L-lactate dehydrogenase 1	ldh1	2196800260
sp|P56512|LDH1_LACPL	L-lactate dehydrogenase 1	ldh1	2196800260
sp|P56512|LDH1_LACPL	L-lactate dehydrogenase 1	ldh1	2196800260
sp|P56512|LDH1_LACPL	L-lactate dehydrogenase 1	ldh1	2196800260
sp|P56512|LDH1_LACPL	L-lactate dehydrogenase 1	ldh1	2196800260
sp|P56512|LDH1_LACPL	L-lactate dehydrogenase 1	ldh1	2196800260
sp|P56512|LDH1_LACPL	L-lactate dehydrogenase 1	ldh1	2196800260
sp|P56512|LDH1_LACPL	L-lactate dehydrogenase 1	ldh1	2196800260
sp|P56512|LDH1_LACPL	L-lactate dehydrogenase 1	ldh1	2196800260
sp|P56512|LDH1_LACPL	L-lactate dehydrogenase 1	ldh1	2196800260
tr|A0AB34Y0V9|A0AB34Y0V9_LACPN	Uncharacterized protein	Nizo2260_1293	2168891650
tr|A0A0G9F8K6|A0A0G9F8K6_LACPN	Probable cell wall amidase lytH	amiA	2082190980
tr|A0A0M0CDK3|A0A0M0CDK3_LACPN	ABC transporter glutamine-binding protein GlnH	JH395_11530	2042369020
sp|Q88VE0|EFTU_LACPL	Elongation factor Tu	tuf	2010169980
sp|Q88VE0|EFTU_LACPL	Elongation factor Tu	tuf	2010169980
sp|Q88VE0|EFTU_LACPL	Elongation factor Tu	tuf	2010169980
sp|Q88VE0|EFTU_LACPL	Elongation factor Tu	tuf	2010169980
sp|Q88VE0|EFTU_LACPL	Elongation factor Tu	tuf	2010169980
sp|Q88VE0|EFTU_LACPL	Elongation factor Tu	tuf	2010169980
sp|Q88VE0|EFTU_LACPL	Elongation factor Tu	tuf	2010169980
sp|Q88VE0|EFTU_LACPL	Elongation factor Tu	tuf	2010169980
sp|Q88VE0|EFTU_LACPL	Elongation factor Tu	tuf	2010169980
sp|Q88VE0|EFTU_LACPL	Elongation factor Tu	tuf	2010169980
sp|Q88VE0|EFTU_LACPL	Elongation factor Tu	tuf	2010169980
sp|Q88VE0|EFTU_LACPL	Elongation factor Tu	tuf	2010169980
sp|Q88VE0|EFTU_LACPL	Elongation factor Tu	tuf	2010169980
sp|Q88VE0|EFTU_LACPL	Elongation factor Tu	tuf	2010169980
sp|Q88VE0|EFTU_LACPL	Elongation factor Tu	tuf	2010169980
sp|Q88VE0|EFTU_LACPL	Elongation factor Tu	tuf	2010169980
sp|Q88VE0|EFTU_LACPL	Elongation factor Tu	tuf	2010169980
sp|Q88VE0|EFTU_LACPL	Elongation factor Tu	tuf	2010169980
sp|Q88VE0|EFTU_LACPL	Elongation factor Tu	tuf	2010169980
sp|Q88VE0|EFTU_LACPL	Elongation factor Tu	tuf	2010169980
sp|Q88VE0|EFTU_LACPL	Elongation factor Tu	tuf	2010169980
sp|Q88VE0|EFTU_LACPL	Elongation factor Tu	tuf	2010169980
sp|Q88VE0|EFTU_LACPL	Elongation factor Tu	tuf	2010169980
sp|Q88VE0|EFTU_LACPL	Elongation factor Tu	tuf	2010169980
sp|Q88VE0|EFTU_LACPL	Elongation factor Tu	tuf	2010169980
sp|Q88VE0|EFTU_LACPL	Elongation factor Tu	tuf	2010169980
sp|Q88VE0|EFTU_LACPL	Elongation factor Tu	tuf	2010169980
sp|Q88VE0|EFTU_LACPL	Elongation factor Tu	tuf	2010169980
sp|Q88VE0|EFTU_LACPL	Elongation factor Tu	tuf	2010169980
sp|Q88VE0|EFTU_LACPL	Elongation factor Tu	tuf	2010169980
sp|Q88VE0|EFTU_LACPL	Elongation factor Tu	tuf	2010169980
sp|Q88VE0|EFTU_LACPL	Elongation factor Tu	tuf	2010169980
sp|Q88VE0|EFTU_LACPL	Elongation factor Tu	tuf	2010169980
sp|Q88VE0|EFTU_LACPL	Elongation factor Tu	tuf	2010169980
sp|Q88VE0|EFTU_LACPL	Elongation factor Tu	tuf	2010169980
sp|Q88VE0|EFTU_LACPL	Elongation factor Tu	tuf	2010169980
sp|Q88VE0|EFTU_LACPL	Elongation factor Tu	tuf	2010169980
sp|Q88VE0|EFTU_LACPL	Elongation factor Tu	tuf	2010169980
sp|Q88VE0|EFTU_LACPL	Elongation factor Tu	tuf	2010169980
sp|Q88VE0|EFTU_LACPL	Elongation factor Tu	tuf	2010169980
sp|Q88VE0|EFTU_LACPL	Elongation factor Tu	tuf	2010169980
sp|Q88VE0|EFTU_LACPL	Elongation factor Tu	tuf	2010169980
sp|Q88VE0|EFTU_LACPL	Elongation factor Tu	tuf	2010169980
sp|Q88VE0|EFTU_LACPL	Elongation factor Tu	tuf	2010169980
sp|Q88VE0|EFTU_LACPL	Elongation factor Tu	tuf	2010169980
sp|Q88VE0|EFTU_LACPL	Elongation factor Tu	tuf	2010169980
sp|Q88VE0|EFTU_LACPL	Elongation factor Tu	tuf	2010169980
sp|Q88VE0|EFTU_LACPL	Elongation factor Tu	tuf	2010169980
sp|Q88VE0|EFTU_LACPL	Elongation factor Tu	tuf	2010169980
sp|Q88VE0|EFTU_LACPL	Elongation factor Tu	tuf	2010169980
sp|Q88VE0|EFTU_LACPL	Elongation factor Tu	tuf	2010169980
sp|Q88VE0|EFTU_LACPL	Elongation factor Tu	tuf	2010169980
sp|Q88VE0|EFTU_LACPL	Elongation factor Tu	tuf	2010169980
sp|Q88VE0|EFTU_LACPL	Elongation factor Tu	tuf	2010169980
sp|Q88VE0|EFTU_LACPL	Elongation factor Tu	tuf	2010169980
sp|Q88VE0|EFTU_LACPL	Elongation factor Tu	tuf	2010169980
sp|Q88VE0|EFTU_LACPL	Elongation factor Tu	tuf	2010169980
sp|Q88VE0|EFTU_LACPL	Elongation factor Tu	tuf	2010169980
sp|Q88VE0|EFTU_LACPL	Elongation factor Tu	tuf	2010169980
sp|Q88VE0|EFTU_LACPL	Elongation factor Tu	tuf	2010169980
sp|Q88VE0|EFTU_LACPL	Elongation factor Tu	tuf	2010169980
sp|Q88VE0|EFTU_LACPL	Elongation factor Tu	tuf	2010169980
sp|Q88VE0|EFTU_LACPL	Elongation factor Tu	tuf	2010169980
tr|A0A2S3U8B9|A0A2S3U8B9_LACPN	Uncharacterized protein	S101258_00761	2009859970
tr|A0A0G9F9A6|A0A0G9F9A6_LACPN	/ Glutamine transport system permease proteinGlnP	Lp19_2208	2000029060
tr|A0AAQ0J3S2|A0AAQ0J3S2_LACPN	LCP family protein	N876_01315	1973444610
tr|A0AAQ0J440|A0AAQ0J440_LACPN	Phage tail protein	N876_02775	1961399420
tr|A0A151G6U7|A0A151G6U7_LACPN	Oligopeptide-binding protein OppA	JH395_00080	1941426820
tr|A0A151G6U7|A0A151G6U7_LACPN	Oligopeptide-binding protein OppA	JH395_00080	1941426820
tr|A0A151G6U7|A0A151G6U7_LACPN	Oligopeptide-binding protein OppA	JH395_00080	1941426820
tr|A0A151G6U7|A0A151G6U7_LACPN	Oligopeptide-binding protein OppA	JH395_00080	1941426820
tr|A0A166JBX7|A0A166JBX7_LACPN	ABC transporter substrate-binding protein	JH395_04570	1932869380
tr|A0A0G9FFT9|A0A0G9FFT9_LACPN	FMN-binding protein	JH395_10780	1932336900
tr|A0A0G9FCY1|A0A0G9FCY1_LACPN	Extracellular protein	JH395_13915	1899151870
tr|A0A166QAR9|A0A166QAR9_LACPN	Endo-1 4-beta-xylanase A	Lp19_3534	1866212350
tr|A0AAP4ARL5|A0AAP4ARL5_LACPN	Matrixin family metalloprotease	JH395_02885	1847052030
tr|A0A837P7G8|A0A837P7G8_LACPN	Cell surface protein	WJL_0147	1721410430
sp|Q88X05|PRSA1_LACPL	Foldase protein PrsA 1	prsA1	1593857660
sp|Q88YH4|TPIS_LACPL	Triosephosphate isomerase	tpiA	1577868160
sp|Q88YH4|TPIS_LACPL	Triosephosphate isomerase	tpiA	1577868160
sp|Q88YH4|TPIS_LACPL	Triosephosphate isomerase	tpiA	1577868160
sp|Q88YH4|TPIS_LACPL	Triosephosphate isomerase	tpiA	1577868160
sp|Q88YH4|TPIS_LACPL	Triosephosphate isomerase	tpiA	1577868160
sp|Q88YH4|TPIS_LACPL	Triosephosphate isomerase	tpiA	1577868160
sp|Q88YH4|TPIS_LACPL	Triosephosphate isomerase	tpiA	1577868160
sp|Q88YH4|TPIS_LACPL	Triosephosphate isomerase	tpiA	1577868160
sp|Q88YH4|TPIS_LACPL	Triosephosphate isomerase	tpiA	1577868160
tr|F9UU82|F9UU82_LACPL	2,5 diketo-D-gluconic acid-like reductase, NADP dependent (Promiscuous)	lp_3403	1564623360
tr|A0A0G9F938|A0A0G9F938_LACPN	Protein DltD	dltD	1558389500
tr|A0A0G9F938|A0A0G9F938_LACPN	Protein DltD	dltD	1558389500
tr|A0A0G9F938|A0A0G9F938_LACPN	Protein DltD	dltD	1558389500
tr|A0A0G9F938|A0A0G9F938_LACPN	Protein DltD	dltD	1558389500
tr|A0A0L7Y017|A0A0L7Y017_LACPN	Cell division protein FtsI (Peptidoglycansynthetase)	JH395_06050	1557743360
tr|A0A0L7Y017|A0A0L7Y017_LACPN	Cell division protein FtsI (Peptidoglycansynthetase)	JH395_06050	1557743360
tr|A0A165QEL4|A0A165QEL4_LACPN	Periplasmic binding protein	Lp19_2897	1544139260
tr|F9UM21|F9UM21_LACPL	Cell surface protein, LPXTG-motif cell wall anchor	lp_0800	1525719810
tr|A0A0G9FFK7|A0A0G9FFK7_LACPN	Signal peptidase I	Lp19_0885	1405738620
sp|Q88VM0|DNAK_LACPL	Chaperone protein DnaK	dnaK	1397585410
sp|Q88VM0|DNAK_LACPL	Chaperone protein DnaK	dnaK	1397585410
sp|Q88VM0|DNAK_LACPL	Chaperone protein DnaK	dnaK	1397585410
tr|A0A1E3KXL9|A0A1E3KXL9_LACPN	WxL domain-containing protein	LPJSA22_02814	1389645820
tr|A0A2S3U447|A0A2S3U447_LACPN	Lysozyme	S101258_02195	1275860610
tr|A0A1E3KVE3|A0A1E3KVE3_LACPN	Phage infection protein	LPJSA22_02635	1241234430
tr|A0A162F5G2|A0A162F5G2_LACPN	Extracellular protein	JH395_02925	1193130240
tr|A0A2S3U316|A0A2S3U316_LACPN	Calcineurin-like phosphoesterase domain-containing protein	S101258_02529	1185748480
tr|A0A0G9F7S8|A0A0G9F7S8_LACPN	NADH peroxidase	Lp19_1396	1185296900
tr|A0A0M0CJM6|A0A0M0CJM6_LACPN	Phosphoenolpyruvate-protein phosphotransferase	ptsI	1071430270
tr|A0A1E3KV30|A0A1E3KV30_LACPN	Dentin sialophosphoprotein	LPJSA22_02678	1060346940
tr|A0A165SDV9|A0A165SDV9_LACPN	DNA-entry nuclease	Lp19_0077	1058977600
tr|A0A166F2R4|A0A166F2R4_LACPN	LTA synthase family protein	ltaS	1015394110
tr|A0A166F2R4|A0A166F2R4_LACPN	LTA synthase family protein	ltaS	1015394110
tr|A0A166F2R4|A0A166F2R4_LACPN	LTA synthase family protein	ltaS	1015394110
tr|A0A0G9F9S3|A0A0G9F9S3_LACPN	Elongation factor G	fusA	946831680
tr|A0A0G9F8M5|A0A0G9F8M5_LACPN	PTS system mannose-specific EIIAB component	manX	927407230
tr|A0A0G9F8M5|A0A0G9F8M5_LACPN	PTS system mannose-specific EIIAB component	manX	927407230
tr|A0A0G9F8M5|A0A0G9F8M5_LACPN	PTS system mannose-specific EIIAB component	manX	927407230
tr|A0A0G9F8M5|A0A0G9F8M5_LACPN	PTS system mannose-specific EIIAB component	manX	927407230
tr|A0A0G9F8M5|A0A0G9F8M5_LACPN	PTS system mannose-specific EIIAB component	manX	927407230
tr|A0A0G9F8M5|A0A0G9F8M5_LACPN	PTS system mannose-specific EIIAB component	manX	927407230
tr|A0A0G9F8M5|A0A0G9F8M5_LACPN	PTS system mannose-specific EIIAB component	manX	927407230
tr|A0A0G9F8M5|A0A0G9F8M5_LACPN	PTS system mannose-specific EIIAB component	manX	927407230
tr|A0A0G9F8M5|A0A0G9F8M5_LACPN	PTS system mannose-specific EIIAB component	manX	927407230
tr|A0A0G9F8M5|A0A0G9F8M5_LACPN	PTS system mannose-specific EIIAB component	manX	927407230
tr|A0A0G9F8M5|A0A0G9F8M5_LACPN	PTS system mannose-specific EIIAB component	manX	927407230
tr|A0A0G9F8M5|A0A0G9F8M5_LACPN	PTS system mannose-specific EIIAB component	manX	927407230
tr|A0A0G9GKL5|A0A0G9GKL5_LACPN	Pheromone	JH395_10475	918387780
tr|A0A0G9FET7|A0A0G9FET7_LACPN	30S ribosomal protein S1	rpsA	895601470
tr|A0A837P6A5|A0A837P6A5_LACPN	Putative extracellular protein gamma-D-glutamate-meso-diaminopimelate muropeptidase (Putative)	WJL_1572	882949630
tr|A0A165S412|A0A165S412_LACPN	Oligopeptide ABC transporter periplasmicoligopeptide-binding protein OppA	Lp19_0982	879421250
tr|A0A165S412|A0A165S412_LACPN	Oligopeptide ABC transporter periplasmicoligopeptide-binding protein OppA	Lp19_0982	879421250
tr|A0A165S412|A0A165S412_LACPN	Oligopeptide ABC transporter periplasmicoligopeptide-binding protein OppA	Lp19_0982	879421250
sp|Q88VE1|TIG_LACPL	Trigger factor	tig	869551170
sp|Q88VE1|TIG_LACPL	Trigger factor	tig	869551170
sp|Q88VE1|TIG_LACPL	Trigger factor	tig	869551170
sp|Q88VE1|TIG_LACPL	Trigger factor	tig	869551170
sp|Q88VE1|TIG_LACPL	Trigger factor	tig	869551170
sp|Q88VE1|TIG_LACPL	Trigger factor	tig	869551170
tr|A0A0G9FC86|A0A0G9FC86_LACPN	Carnitine transport binding protein OpuCC	JH395_08470	828347650
tr|A0A165DXE2|A0A165DXE2_LACPN	Phosphate-binding protein	Lp19_2149	817872700
tr|A0A165DXE2|A0A165DXE2_LACPN	Phosphate-binding protein	Lp19_2149	817872700
tr|A0A165DXE2|A0A165DXE2_LACPN	Phosphate-binding protein	Lp19_2149	817872700
tr|A0A151G8Z7|A0A151G8Z7_LACPN	Cell envelope-associated transcriptionalattenuator LytR-CpsA-Psr subfamily F2	LPJSA22_00600	782738430
sp|Q88T35|GPMA2_LACPL	2,3-bisphosphoglycerate-dependent phosphoglycerate mutase 2	gpmA2	776819460
sp|Q88T35|GPMA2_LACPL	2,3-bisphosphoglycerate-dependent phosphoglycerate mutase 2	gpmA2	776819460
sp|Q88T35|GPMA2_LACPL	2,3-bisphosphoglycerate-dependent phosphoglycerate mutase 2	gpmA2	776819460
sp|Q88T35|GPMA2_LACPL	2,3-bisphosphoglycerate-dependent phosphoglycerate mutase 2	gpmA2	776819460
sp|Q88T35|GPMA2_LACPL	2,3-bisphosphoglycerate-dependent phosphoglycerate mutase 2	gpmA2	776819460
sp|Q88T35|GPMA2_LACPL	2,3-bisphosphoglycerate-dependent phosphoglycerate mutase 2	gpmA2	776819460
sp|Q88T35|GPMA2_LACPL	2,3-bisphosphoglycerate-dependent phosphoglycerate mutase 2	gpmA2	776819460
sp|Q88T35|GPMA2_LACPL	2,3-bisphosphoglycerate-dependent phosphoglycerate mutase 2	gpmA2	776819460
sp|Q88T35|GPMA2_LACPL	2,3-bisphosphoglycerate-dependent phosphoglycerate mutase 2	gpmA2	776819460
sp|Q88T35|GPMA2_LACPL	2,3-bisphosphoglycerate-dependent phosphoglycerate mutase 2	gpmA2	776819460
tr|A0A837NRS7|A0A837NRS7_LACPN	Cell surface protein	N876_0202345	750307200
tr|A0A2S3U8L9|A0A2S3U8L9_LACPN	Extracellular protein	S101258_00635	716062460
tr|A0A192YGL2|A0A192YGL2_LACPN	Uncharacterized protein	LPJSA22_01118	702629630
tr|A0A165RDD9|A0A165RDD9_LACPN	Peptidase C39-like domain-containing protein	Lp19_2051	679223740
sp|Q88XU8|RL13_LACPL	Large ribosomal subunit protein uL13	rplM	658380420
sp|Q88YE7|GLMS_LACPL	Glutamine--fructose-6-phosphate aminotransferase [isomerizing]	glmS	650658620
sp|Q88YE7|GLMS_LACPL	Glutamine--fructose-6-phosphate aminotransferase [isomerizing]	glmS	650658620
sp|Q88YE7|GLMS_LACPL	Glutamine--fructose-6-phosphate aminotransferase [isomerizing]	glmS	650658620
sp|Q88YE7|GLMS_LACPL	Glutamine--fructose-6-phosphate aminotransferase [isomerizing]	glmS	650658620
sp|Q88YE7|GLMS_LACPL	Glutamine--fructose-6-phosphate aminotransferase [isomerizing]	glmS	650658620
sp|Q88YE7|GLMS_LACPL	Glutamine--fructose-6-phosphate aminotransferase [isomerizing]	glmS	650658620
tr|V6B3K0|V6B3K0_LACPJ	Proteolysis tag peptide encoded by tmRNA Lacto_plant_JDM1 (Fragment)	tmRNA	624477700
tr|A0AAX1K6N2|A0AAX1K6N2_LACPN	Beta-lactamase family protein	JH395_10355	614708990
tr|A0A1E3KUK2|A0A1E3KUK2_LACPN	Glycosyl hydrolase	LPJSA22_02553	612195970
sp|Q890K2|RS6_LACPL	Small ribosomal subunit protein bS6	rpsF	603635840
sp|Q88VJ5|EFTS_LACPL	Elongation factor Ts	tsf	593681660
tr|A0A0G9FHJ5|A0A0G9FHJ5_LACPN	Cell division protein FtsI (Peptidoglycansynthetase)	JH395_08665	578906300
sp|Q88XW9|RS5_LACPL	Small ribosomal subunit protein uS5	rpsE	557900220
tr|A0A0G9FAC7|A0A0G9FAC7_LACPN	ABC transporter substrate-binding protein/permease	JH395_06420	535052384
sp|Q88Z52|RL31B_LACPL	Large ribosomal subunit protein bL31B	rpmE2	498582304
tr|A0A0G9FAH1|A0A0G9FAH1_LACPN	Transglycosylase	JH395_02630	484341376
tr|A0AB34Y2P7|A0AB34Y2P7_LACPN	Lysyl aminopeptidase	Nizo2260_1301	479826720
tr|A0AB34Y2P7|A0AB34Y2P7_LACPN	Lysyl aminopeptidase	Nizo2260_1301	479826720
tr|A0AB34Y2P7|A0AB34Y2P7_LACPN	Lysyl aminopeptidase	Nizo2260_1301	479826720
tr|A0AB34Y2P7|A0AB34Y2P7_LACPN	Lysyl aminopeptidase	Nizo2260_1301	479826720
tr|A0AB34Y2P7|A0AB34Y2P7_LACPN	Lysyl aminopeptidase	Nizo2260_1301	479826720
tr|A0AB34Y2P7|A0AB34Y2P7_LACPN	Lysyl aminopeptidase	Nizo2260_1301	479826720
tr|A0AB34Y2P7|A0AB34Y2P7_LACPN	Lysyl aminopeptidase	Nizo2260_1301	479826720
tr|A0AB34Y2P7|A0AB34Y2P7_LACPN	Lysyl aminopeptidase	Nizo2260_1301	479826720
tr|A0A0G9GNK7|A0A0G9GNK7_LACPN	Signal peptidase I	lepB	461032960
sp|Q88XY3|RL2_LACPL	Large ribosomal subunit protein uL2	rplB	458103296
sp|Q88XX4|RL5_LACPL	Large ribosomal subunit protein uL5	rplE	452834464
sp|Q88UU3|ATPB_LACPL	ATP synthase subunit beta	atpD	451065344
sp|Q88UU3|ATPB_LACPL	ATP synthase subunit beta	atpD	451065344
sp|Q88UU3|ATPB_LACPL	ATP synthase subunit beta	atpD	451065344
tr|A0A1A0DLW6|A0A1A0DLW6_LACPN	Uncharacterized protein	LPJSA22_02634	446599488
tr|A0A0G9F750|A0A0G9F750_LACPN	Amino acid ABC transporter amino acid-bindingprotein	JH395_05470	445676928
tr|A0A0G9F766|A0A0G9F766_LACPN	Cell shape-determining protein MreC	mreC	441355008
tr|A0A1A0D9P5|A0A1A0D9P5_LACPN	Serine-type D-Ala-D-Ala carboxypeptidase	vanY	435096640
tr|A0A1A0D9P5|A0A1A0D9P5_LACPN	Serine-type D-Ala-D-Ala carboxypeptidase	vanY	435096640
tr|A0A1A0D9P5|A0A1A0D9P5_LACPN	Serine-type D-Ala-D-Ala carboxypeptidase	vanY	435096640
tr|A0A1A0D9P5|A0A1A0D9P5_LACPN	Serine-type D-Ala-D-Ala carboxypeptidase	vanY	435096640
sp|Q88VJ4|RS2_LACPL	Small ribosomal subunit protein uS2	rpsB	434957760
tr|A0A162ERZ8|A0A162ERZ8_LACPN	Enoyl-[acyl-carrier-protein] reductase [NADH]	Lp19_3085	409537312
tr|A0A162ERZ8|A0A162ERZ8_LACPN	Enoyl-[acyl-carrier-protein] reductase [NADH]	Lp19_3085	409537312
tr|A0A162ERZ8|A0A162ERZ8_LACPN	Enoyl-[acyl-carrier-protein] reductase [NADH]	Lp19_3085	409537312
tr|A0A162ERZ8|A0A162ERZ8_LACPN	Enoyl-[acyl-carrier-protein] reductase [NADH]	Lp19_3085	409537312
tr|A0A162ERZ8|A0A162ERZ8_LACPN	Enoyl-[acyl-carrier-protein] reductase [NADH]	Lp19_3085	409537312
tr|A0A162ERZ8|A0A162ERZ8_LACPN	Enoyl-[acyl-carrier-protein] reductase [NADH]	Lp19_3085	409537312
tr|A0A162ERZ8|A0A162ERZ8_LACPN	Enoyl-[acyl-carrier-protein] reductase [NADH]	Lp19_3085	409537312
tr|A0A0L7Y205|A0A0L7Y205_LACPN	6-phosphogluconate dehydrogenase, decarboxylating	gndA	407220320
tr|A0A0L7Y205|A0A0L7Y205_LACPN	6-phosphogluconate dehydrogenase, decarboxylating	gndA	407220320
tr|A0A0L7Y205|A0A0L7Y205_LACPN	6-phosphogluconate dehydrogenase, decarboxylating	gndA	407220320
tr|A0A0L7Y205|A0A0L7Y205_LACPN	6-phosphogluconate dehydrogenase, decarboxylating	gndA	407220320
tr|A0A0L7Y205|A0A0L7Y205_LACPN	6-phosphogluconate dehydrogenase, decarboxylating	gndA	407220320
tr|A0A0L7Y205|A0A0L7Y205_LACPN	6-phosphogluconate dehydrogenase, decarboxylating	gndA	407220320
tr|A0A162EUG4|A0A162EUG4_LACPN	Endolytic murein transglycosylase	mltG	401426752
sp|Q88YW8|RL10_LACPL	Large ribosomal subunit protein uL10	rplJ	398080800
tr|A0A165QNA5|A0A165QNA5_LACPN	Pyruvate oxidase	Lp19_1468	385454368
tr|A0A165QNA5|A0A165QNA5_LACPN	Pyruvate oxidase	Lp19_1468	385454368
tr|A0A162FBS7|A0A162FBS7_LACPN	Alpha/beta hydrolase	JH395_10430	385313152
tr|A0A166E974|A0A166E974_LACPN	3-oxoacyl-[acyl-carrier-protein] synthase 2	nodE	378682016
tr|A0A166E974|A0A166E974_LACPN	3-oxoacyl-[acyl-carrier-protein] synthase 2	nodE	378682016
tr|A0A166E974|A0A166E974_LACPN	3-oxoacyl-[acyl-carrier-protein] synthase 2	nodE	378682016
tr|A0A166E974|A0A166E974_LACPN	3-oxoacyl-[acyl-carrier-protein] synthase 2	nodE	378682016
tr|A0A166E974|A0A166E974_LACPN	3-oxoacyl-[acyl-carrier-protein] synthase 2	nodE	378682016
tr|A0A0G9GQI8|A0A0G9GQI8_LACPN	Cell surface hydrolase membrane-bound	LPJSA22_02483	376939584
tr|A0A837P049|A0A837P049_LACPN	Aspartate-semialdehyde dehydrogenase	asd	371827872
tr|A0A837P049|A0A837P049_LACPN	Aspartate-semialdehyde dehydrogenase	asd	371827872
tr|A0A837P049|A0A837P049_LACPN	Aspartate-semialdehyde dehydrogenase	asd	371827872
tr|A0A837P049|A0A837P049_LACPN	Aspartate-semialdehyde dehydrogenase	asd	371827872
tr|A0A837P049|A0A837P049_LACPN	Aspartate-semialdehyde dehydrogenase	asd	371827872
tr|A0A837P049|A0A837P049_LACPN	Aspartate-semialdehyde dehydrogenase	asd	371827872
tr|A0A837P049|A0A837P049_LACPN	Aspartate-semialdehyde dehydrogenase	asd	371827872
tr|A0A837P049|A0A837P049_LACPN	Aspartate-semialdehyde dehydrogenase	asd	371827872
tr|A0A837P049|A0A837P049_LACPN	Aspartate-semialdehyde dehydrogenase	asd	371827872
tr|A0A2S3U6H5|A0A2S3U6H5_LACPN	Catalase	S101258_01375	368497472
tr|A0A2S3U6H5|A0A2S3U6H5_LACPN	Catalase	S101258_01375	368497472
tr|A0A2S3U6H5|A0A2S3U6H5_LACPN	Catalase	S101258_01375	368497472
tr|A0A2S3U6H5|A0A2S3U6H5_LACPN	Catalase	S101258_01375	368497472
tr|A0A2S3U6H5|A0A2S3U6H5_LACPN	Catalase	S101258_01375	368497472
tr|A0A2S3U6H5|A0A2S3U6H5_LACPN	Catalase	S101258_01375	368497472
tr|A0A2S3U6H5|A0A2S3U6H5_LACPN	Catalase	S101258_01375	368497472
tr|A0A2S3U6H5|A0A2S3U6H5_LACPN	Catalase	S101258_01375	368497472
tr|A0A2S3U6H5|A0A2S3U6H5_LACPN	Catalase	S101258_01375	368497472
tr|A0A2S3U6H5|A0A2S3U6H5_LACPN	Catalase	S101258_01375	368497472
tr|A0A2S3U6H5|A0A2S3U6H5_LACPN	Catalase	S101258_01375	368497472
tr|A0A2S3U6H5|A0A2S3U6H5_LACPN	Catalase	S101258_01375	368497472
tr|A0A2S3U6H5|A0A2S3U6H5_LACPN	Catalase	S101258_01375	368497472
tr|A0A2S3U6H5|A0A2S3U6H5_LACPN	Catalase	S101258_01375	368497472
tr|A0A2S3U6H5|A0A2S3U6H5_LACPN	Catalase	S101258_01375	368497472
sp|Q88YI6|LUXS_LACPL	S-ribosylhomocysteine lyase	luxS	363249920
sp|Q88YI6|LUXS_LACPL	S-ribosylhomocysteine lyase	luxS	363249920
sp|Q88YI6|LUXS_LACPL	S-ribosylhomocysteine lyase	luxS	363249920
sp|Q88YI6|LUXS_LACPL	S-ribosylhomocysteine lyase	luxS	363249920
sp|Q88YI6|LUXS_LACPL	S-ribosylhomocysteine lyase	luxS	363249920
sp|Q88YI6|LUXS_LACPL	S-ribosylhomocysteine lyase	luxS	363249920
tr|A0A0G9GJW4|A0A0G9GJW4_LACPN	Extracellular protein N-terminal	JH395_02565	361605824
tr|A0A1E3KMX8|A0A1E3KMX8_LACPN	Histone H1	LPJSA22_00148	360910464
tr|A0A162EBR8|A0A162EBR8_LACPN	Lipoprotein	Lp19_1706	355714592
sp|Q88WU9|SYT_LACPL	Threonine--tRNA ligase	thrS	337901536
sp|Q88WJ1|RL19_LACPL	Large ribosomal subunit protein bL19	rplS	336561696
tr|A0A0G9FBH5|A0A0G9FBH5_LACPN	Uncharacterized protein	JH395_03790	328047296
sp|Q88U67|PHK1_LACPL	Probable phosphoketolase 1	lp_2659	325618528
sp|Q88U67|PHK1_LACPL	Probable phosphoketolase 1	lp_2659	325618528
tr|A0A165RF64|A0A165RF64_LACPN	Phosphoglucomutase	JH395_12015	325034976
tr|A0A165RF64|A0A165RF64_LACPN	Phosphoglucomutase	JH395_12015	325034976
tr|A0A165RF64|A0A165RF64_LACPN	Phosphoglucomutase	JH395_12015	325034976
tr|A0A165RF64|A0A165RF64_LACPN	Phosphoglucomutase	JH395_12015	325034976
tr|A0A165RF64|A0A165RF64_LACPN	Phosphoglucomutase	JH395_12015	325034976
tr|A0A165RF64|A0A165RF64_LACPN	Phosphoglucomutase	JH395_12015	325034976
tr|A0A165RF64|A0A165RF64_LACPN	Phosphoglucomutase	JH395_12015	325034976
tr|A0A165RF64|A0A165RF64_LACPN	Phosphoglucomutase	JH395_12015	325034976
tr|A0A165RF64|A0A165RF64_LACPN	Phosphoglucomutase	JH395_12015	325034976
tr|A0A165RF64|A0A165RF64_LACPN	Phosphoglucomutase	JH395_12015	325034976
tr|A0A165RF64|A0A165RF64_LACPN	Phosphoglucomutase	JH395_12015	325034976
sp|Q88W32|PPAC_LACPL	Probable manganese-dependent inorganic pyrophosphatase	ppaC	322374496
sp|Q88X33|Y1415_LACPL	UPF0342 protein lp_1415	lp_1415	319324064
tr|A0A837PDE1|A0A837PDE1_LACPN	Prophage Lp1 protein 66 lipoprotein	WJL_0981	318950560
sp|Q88XY0|RS3_LACPL	Small ribosomal subunit protein uS3	rpsC	318020640
tr|A0AAQ0EF96|A0AAQ0EF96_LACPN	Alpha/beta hydrolase	N876_10955	311245216
tr|A0A165BUG4|A0A165BUG4_LACPN	DNA helicase	chd9	307235104
sp|Q88XX1|RL6_LACPL	Large ribosomal subunit protein uL6	rplF	301448096
tr|A0A0G9FBU0|A0A0G9FBU0_LACPN	Extracellular protein	JH395_09035	297962432
sp|Q88XY9|RS7_LACPL	Small ribosomal subunit protein uS7	rpsG	294935200
tr|A0A162EDM2|A0A162EDM2_LACPN	Hsp20/alpha crystallin family protein	JH395_13730	287244064
sp|Q88YW7|RL7_LACPL	Large ribosomal subunit protein bL12	rplL	282471744
tr|A0A0G9F6W1|A0A0G9F6W1_LACPN	Class A sortase	srtA	279332608
tr|A0A165RN38|A0A165RN38_LACPN	Uncharacterized protein	Lp19_1673	278113504
tr|A0AAW3FR82|A0AAW3FR82_LACPN	Cell surface protein, LPXTG-motif cell wall anchor	CMPG5300_0606	278081504
tr|A0A151G8Y6|A0A151G8Y6_LACPN	Fructose permease IID component	LPJSA22_00590	275899360
tr|A0A151G8Y6|A0A151G8Y6_LACPN	Fructose permease IID component	LPJSA22_00590	275899360
tr|A0A151G8Y6|A0A151G8Y6_LACPN	Fructose permease IID component	LPJSA22_00590	275899360
tr|A0A151G8Y6|A0A151G8Y6_LACPN	Fructose permease IID component	LPJSA22_00590	275899360
tr|A0A0R2GBK8|A0A0R2GBK8_LACPN	Uncharacterized protein	LPJSA22_03006	273315680
tr|A0A0G9FG80|A0A0G9FG80_LACPN	Acyltransferase	JH395_03000	271895584
tr|A0A151G8K7|A0A151G8K7_LACPN	Anthranilate synthase component 1	Lp19_3058	268775584
tr|A0A151G8K7|A0A151G8K7_LACPN	Anthranilate synthase component 1	Lp19_3058	268775584
tr|A0A151G8K7|A0A151G8K7_LACPN	Anthranilate synthase component 1	Lp19_3058	268775584
tr|A0A151G8K7|A0A151G8K7_LACPN	Anthranilate synthase component 1	Lp19_3058	268775584
tr|A0A151G8K7|A0A151G8K7_LACPN	Anthranilate synthase component 1	Lp19_3058	268775584
tr|A0A151G8K7|A0A151G8K7_LACPN	Anthranilate synthase component 1	Lp19_3058	268775584
tr|A0A151G8K7|A0A151G8K7_LACPN	Anthranilate synthase component 1	Lp19_3058	268775584
sp|Q88XY2|RS19_LACPL	Small ribosomal subunit protein uS19	rpsS	268065424
tr|A0AAW3FKH9|A0AAW3FKH9_LACPN	Mucus-binding protein, LPXTG-motif cell wall anchor	CMPG5300_2523	267300368
tr|A0A0G9FDX6|A0A0G9FDX6_LACPN	ATP synthase subunit alpha	atpA	266314272
tr|A0A0G9FDX6|A0A0G9FDX6_LACPN	ATP synthase subunit alpha	atpA	266314272
tr|A0A0G9FDX6|A0A0G9FDX6_LACPN	ATP synthase subunit alpha	atpA	266314272
tr|A0AAW3FKK5|A0AAW3FKK5_LACPN	Cell surface protein, CscC family	CMPG5300_2526	266219504
sp|Q88XY5|RL4_LACPL	Large ribosomal subunit protein uL4	rplD	266130000
sp|Q88XX9|RL16_LACPL	Large ribosomal subunit protein uL16	rplP	262732448
sp|Q88YM6|CH10_LACPL	Co-chaperonin GroES	groES	261353280
sp|Q88YE8|GLMM_LACPL	Phosphoglucosamine mutase	glmM	260528464
sp|Q88YE8|GLMM_LACPL	Phosphoglucosamine mutase	glmM	260528464
sp|Q88YE8|GLMM_LACPL	Phosphoglucosamine mutase	glmM	260528464
tr|A0A0G9GIM2|A0A0G9GIM2_LACPN	endopeptidase La	JH395_06325	260269888
sp|Q88YX0|RL11_LACPL	Large ribosomal subunit protein uL11	rplK	258565504
tr|A0A0G9F8U0|A0A0G9F8U0_LACPN	Lipoprotein	JH395_07215	258303296
tr|A0A151G5R6|A0A151G5R6_LACPN	ABC transporter ATP-binding and permeaseprotein	Lp19_1298	257380752
tr|A0A0L7Y026|A0A0L7Y026_LACPN	Lipoteichoic acid synthase LtaS Type IIb	Lp19_1427	253941120
tr|A0A0L7Y026|A0A0L7Y026_LACPN	Lipoteichoic acid synthase LtaS Type IIb	Lp19_1427	253941120
tr|A0A0L7Y026|A0A0L7Y026_LACPN	Lipoteichoic acid synthase LtaS Type IIb	Lp19_1427	253941120
sp|Q88ZS6|NAGB_LACPL	Glucosamine-6-phosphate deaminase	nagB	253352624
sp|Q88ZS6|NAGB_LACPL	Glucosamine-6-phosphate deaminase	nagB	253352624
sp|Q88VJ7|RRF_LACPL	Ribosome-recycling factor	frr	244636112
tr|A0A165RLX6|A0A165RLX6_LACPN	Ig-like domain-containing protein	Lp19_1867	244387088
sp|Q88XV9|RL17_LACPL	Large ribosomal subunit protein bL17	rplQ	240321472
tr|A0A165RYW2|A0A165RYW2_LACPN	Hydrolase of the alpha/beta superfamily	Lp19_0631	239453216
tr|A0AAW3FN14|A0AAW3FN14_LACPN	Prophage protein, lysin	CMPG5300_1978	236425328
tr|A0A0G9FCU1|A0A0G9FCU1_LACPN	Peptidyl-prolyl cis-trans isomerase	ppiB	231589888
sp|Q88VY1|PFKA_LACPL	ATP-dependent 6-phosphofructokinase	pfkA	231010368
sp|Q88VY1|PFKA_LACPL	ATP-dependent 6-phosphofructokinase	pfkA	231010368
sp|Q88VY1|PFKA_LACPL	ATP-dependent 6-phosphofructokinase	pfkA	231010368
sp|Q88VY1|PFKA_LACPL	ATP-dependent 6-phosphofructokinase	pfkA	231010368
sp|Q88VY1|PFKA_LACPL	ATP-dependent 6-phosphofructokinase	pfkA	231010368
sp|Q88VY1|PFKA_LACPL	ATP-dependent 6-phosphofructokinase	pfkA	231010368
sp|Q88VY1|PFKA_LACPL	ATP-dependent 6-phosphofructokinase	pfkA	231010368
sp|Q88VY1|PFKA_LACPL	ATP-dependent 6-phosphofructokinase	pfkA	231010368
sp|Q88VY1|PFKA_LACPL	ATP-dependent 6-phosphofructokinase	pfkA	231010368
sp|Q88VY1|PFKA_LACPL	ATP-dependent 6-phosphofructokinase	pfkA	231010368
sp|Q88VY1|PFKA_LACPL	ATP-dependent 6-phosphofructokinase	pfkA	231010368
sp|Q88VY1|PFKA_LACPL	ATP-dependent 6-phosphofructokinase	pfkA	231010368
sp|Q88VY1|PFKA_LACPL	ATP-dependent 6-phosphofructokinase	pfkA	231010368
sp|Q88VY1|PFKA_LACPL	ATP-dependent 6-phosphofructokinase	pfkA	231010368
sp|Q88VY1|PFKA_LACPL	ATP-dependent 6-phosphofructokinase	pfkA	231010368
sp|Q88VY1|PFKA_LACPL	ATP-dependent 6-phosphofructokinase	pfkA	231010368
tr|A0A2S3U165|A0A2S3U165_LACPN	histidine kinase	vicK	226887152
tr|A0A151G661|A0A151G661_LACPN	Multiple sugar ABC transporter substrate-binding protein	Lp19_0854	226649056
sp|Q88WN5|RL21_LACPL	Large ribosomal subunit protein bL21	rplU	223058576
sp|Q88WN1|EFP_LACPL	Elongation factor P	efp	222878832
tr|A0A151G867|A0A151G867_LACPN	Uncharacterized protein	LPJSA22_02876	220847504
sp|Q88XY6|RL3_LACPL	Large ribosomal subunit protein uL3	rplC	217340624
sp|Q88Y74|GUAA_LACPL	GMP synthase [glutamine-hydrolyzing]	guaA	216598384
sp|Q88Y74|GUAA_LACPL	GMP synthase [glutamine-hydrolyzing]	guaA	216598384
sp|Q88Y74|GUAA_LACPL	GMP synthase [glutamine-hydrolyzing]	guaA	216598384
sp|Q88Y74|GUAA_LACPL	GMP synthase [glutamine-hydrolyzing]	guaA	216598384
tr|A0AAQ0J5L6|A0AAQ0J5L6_LACPN	LysM peptidoglycan-binding domain-containing protein	N876_05385	216321472
tr|A0A0G9F8L8|A0A0G9F8L8_LACPN	Altered inheritance of mitochondria protein 41, mitochondrial	JH395_06975	216214560
sp|Q88XY4|RL23_LACPL	Large ribosomal subunit protein uL23	rplW	213602864
tr|A0A165IW03|A0A165IW03_LACPN	Uncharacterized protein	Lp19_2808	212350224
tr|A0A0G9FCB3|A0A0G9FCB3_LACPN	Glucokinase	JH395_08640	210146400
tr|A0A0G9FCB3|A0A0G9FCB3_LACPN	Glucokinase	JH395_08640	210146400
tr|A0A0G9FCB3|A0A0G9FCB3_LACPN	Glucokinase	JH395_08640	210146400
tr|A0A0G9FCB3|A0A0G9FCB3_LACPN	Glucokinase	JH395_08640	210146400
tr|A0A0G9FCB3|A0A0G9FCB3_LACPN	Glucokinase	JH395_08640	210146400
tr|A0A0G9FCB3|A0A0G9FCB3_LACPN	Glucokinase	JH395_08640	210146400
tr|A0A0G9FCB3|A0A0G9FCB3_LACPN	Glucokinase	JH395_08640	210146400
tr|A0A0G9FCB3|A0A0G9FCB3_LACPN	Glucokinase	JH395_08640	210146400
tr|A0A0G9FCB3|A0A0G9FCB3_LACPN	Glucokinase	JH395_08640	210146400
tr|A0A0G9FCB3|A0A0G9FCB3_LACPN	Glucokinase	JH395_08640	210146400
tr|A0A0G9FCB3|A0A0G9FCB3_LACPN	Glucokinase	JH395_08640	210146400
tr|A0A165HAQ2|A0A165HAQ2_LACPN	Large ribosomal subunit assembly factor BipA	typA	205158720
tr|A0A165JA71|A0A165JA71_LACPN	Aminopeptidase	JH395_14845	200327840
tr|A0A0G9FB10|A0A0G9FB10_LACPN	DNA-binding protein HU	JH395_07365	199283920
sp|Q88U29|PUR9_LACPL	Bifunctional purine biosynthesis protein PurH	purH	198300192
sp|Q88U29|PUR9_LACPL	Bifunctional purine biosynthesis protein PurH	purH	198300192
sp|Q88U29|PUR9_LACPL	Bifunctional purine biosynthesis protein PurH	purH	198300192
sp|Q88U29|PUR9_LACPL	Bifunctional purine biosynthesis protein PurH	purH	198300192
sp|Q88U29|PUR9_LACPL	Bifunctional purine biosynthesis protein PurH	purH	198300192
tr|A0AAW3FJU6|A0AAW3FJU6_LACPN	Prophage protein	CMPG5300_2987	194022224
tr|A0A0G9FCV7|A0A0G9FCV7_LACPN	Extracellular protein	JH395_14085	192888896
tr|A0A162HKB0|A0A162HKB0_LACPN	ABC transporter permease protein	Lp19_0042	188904048
tr|A0A165RS52|A0A165RS52_LACPN	Hydrolase of the alpha/beta superfamily	Lp19_1462	187520208
tr|A0A0G9F5U4|A0A0G9F5U4_LACPN	GNAT family N-acetyltransferase	JH395_09915	184414448
tr|A0A0G9GTL3|A0A0G9GTL3_LACPN	UTP--glucose-1-phosphate uridylyltransferase	ugp2	182680592
tr|A0A0G9GTL3|A0A0G9GTL3_LACPN	UTP--glucose-1-phosphate uridylyltransferase	ugp2	182680592
tr|A0A0G9GTL3|A0A0G9GTL3_LACPN	UTP--glucose-1-phosphate uridylyltransferase	ugp2	182680592
tr|A0A0G9GTL3|A0A0G9GTL3_LACPN	UTP--glucose-1-phosphate uridylyltransferase	ugp2	182680592
tr|A0A0G9GTL3|A0A0G9GTL3_LACPN	UTP--glucose-1-phosphate uridylyltransferase	ugp2	182680592
tr|A0A0G9GTL3|A0A0G9GTL3_LACPN	UTP--glucose-1-phosphate uridylyltransferase	ugp2	182680592
tr|A0A0G9GTL3|A0A0G9GTL3_LACPN	UTP--glucose-1-phosphate uridylyltransferase	ugp2	182680592
tr|A0A0G9GTL3|A0A0G9GTL3_LACPN	UTP--glucose-1-phosphate uridylyltransferase	ugp2	182680592
tr|A0A0G9GTL3|A0A0G9GTL3_LACPN	UTP--glucose-1-phosphate uridylyltransferase	ugp2	182680592
tr|A0A0G9FBQ5|A0A0G9FBQ5_LACPN	Glutamine synthetase	glnA	182458112
tr|A0A0G9FBQ5|A0A0G9FBQ5_LACPN	Glutamine synthetase	glnA	182458112
tr|A0A0G9FBQ5|A0A0G9FBQ5_LACPN	Glutamine synthetase	glnA	182458112
tr|A0A0G9FBQ5|A0A0G9FBQ5_LACPN	Glutamine synthetase	glnA	182458112
tr|A0A0G9FBQ5|A0A0G9FBQ5_LACPN	Glutamine synthetase	glnA	182458112
tr|A0A0G9FBQ5|A0A0G9FBQ5_LACPN	Glutamine synthetase	glnA	182458112
tr|A0A0G9FBQ5|A0A0G9FBQ5_LACPN	Glutamine synthetase	glnA	182458112
tr|A0A0G9FBQ5|A0A0G9FBQ5_LACPN	Glutamine synthetase	glnA	182458112
tr|A0A0G9FBQ5|A0A0G9FBQ5_LACPN	Glutamine synthetase	glnA	182458112
tr|A0A0G9FBQ5|A0A0G9FBQ5_LACPN	Glutamine synthetase	glnA	182458112
tr|A0A0G9FBQ5|A0A0G9FBQ5_LACPN	Glutamine synthetase	glnA	182458112
tr|A0A0G9FBQ5|A0A0G9FBQ5_LACPN	Glutamine synthetase	glnA	182458112
tr|A0A0G9FBQ5|A0A0G9FBQ5_LACPN	Glutamine synthetase	glnA	182458112
sp|Q88XZ2|RPOC_LACPL	DNA-directed RNA polymerase subunit beta'	rpoC	182234016
tr|A0AAX1K7W9|A0AAX1K7W9_LACPN	Uncharacterized protein	JH395_12800	181985824
sp|Q88VL9|GRPE_LACPL	Protein GrpE	grpE	176732768
tr|A0A0G9F6G3|A0A0G9F6G3_LACPN	IMP dehydrogenase	JH395_02250	171256032
tr|A0A0G9F6G3|A0A0G9F6G3_LACPN	IMP dehydrogenase	JH395_02250	171256032
tr|A0A0G9F6G3|A0A0G9F6G3_LACPN	IMP dehydrogenase	JH395_02250	171256032
tr|A0A0G9F6G3|A0A0G9F6G3_LACPN	IMP dehydrogenase	JH395_02250	171256032
tr|A0A0G9F6G3|A0A0G9F6G3_LACPN	IMP dehydrogenase	JH395_02250	171256032
tr|A0A165RRL2|A0A165RRL2_LACPN	Uncharacterized protein	Lp19_1422	170575552
sp|Q88XX6|RL14_LACPL	Large ribosomal subunit protein uL14	rplN	169594672
tr|A0A837P6M3|A0A837P6M3_LACPN	Ig-like domain-containing protein	WJL_2506	168185296
sp|Q88XY1|RL22_LACPL	Large ribosomal subunit protein uL22	rplV	165585152
tr|A0A166DLY7|A0A166DLY7_LACPN	Bilirubin oxidase	LPJSA22_00333	164219552
tr|A0A0G9FHB2|A0A0G9FHB2_LACPN	Malonyl CoA-acyl carrier protein transacylase	fabD	161392384
tr|A0A0G9FHB2|A0A0G9FHB2_LACPN	Malonyl CoA-acyl carrier protein transacylase	fabD	161392384
tr|A0A0G9FHB2|A0A0G9FHB2_LACPN	Malonyl CoA-acyl carrier protein transacylase	fabD	161392384
tr|A0A0G9FHB2|A0A0G9FHB2_LACPN	Malonyl CoA-acyl carrier protein transacylase	fabD	161392384
tr|A0A0G9FHB2|A0A0G9FHB2_LACPN	Malonyl CoA-acyl carrier protein transacylase	fabD	161392384
tr|A0A0G9FHB2|A0A0G9FHB2_LACPN	Malonyl CoA-acyl carrier protein transacylase	fabD	161392384
tr|A0A1A0DG95|A0A1A0DG95_LACPN	MORN motif family protein	JH395_11360	157941248
sp|Q88XZ3|RPOB_LACPL	DNA-directed RNA polymerase subunit beta	rpoB	156467808
tr|A0A2S3U946|A0A2S3U946_LACPN	Serine-rich adhesin for platelets	S101258_00633	156206080
sp|Q88V33|Y2253_LACPL	Probable transcriptional regulatory protein lp_2253	lp_2253	148527296
sp|Q88XW1|RS11_LACPL	Small ribosomal subunit protein uS11	rpsK	147999856
sp|Q88XW5|KAD_LACPL	Adenylate kinase	adk	147372592
sp|Q88XW5|KAD_LACPL	Adenylate kinase	adk	147372592
sp|Q88XW5|KAD_LACPL	Adenylate kinase	adk	147372592
sp|Q88XW5|KAD_LACPL	Adenylate kinase	adk	147372592
sp|Q88XW5|KAD_LACPL	Adenylate kinase	adk	147372592
sp|Q88XW5|KAD_LACPL	Adenylate kinase	adk	147372592
sp|Q88XW7|RL15_LACPL	Large ribosomal subunit protein uL15	rplO	146460512
tr|A0A0G9FFB0|A0A0G9FFB0_LACPN	Cell surface protein	JH395_11775	146071024
tr|A0A162HDF7|A0A162HDF7_LACPN	Glycerol-3-phosphate ABC transporter periplasmic glycerol-3-phosphate-binding protein	Lp19_2781	144409264
sp|Q88XZ7|SYS2_LACPL	Serine--tRNA ligase 2	serS2	143327936
sp|Q88UX0|RS4_LACPL	Small ribosomal subunit protein uS4	rpsD	140908960
sp|Q88XW2|RS13_LACPL	Small ribosomal subunit protein uS13	rpsM	138753776
tr|A0A0G9F708|A0A0G9F708_LACPN	Catabolite control protein A	ccpA	136631200
sp|Q88XU7|RS9_LACPL	Small ribosomal subunit protein uS9	rpsI	135907872
tr|A0A0G9F8P8|A0A0G9F8P8_LACPN	Universal stress protein	Lp19_1927	134611776
sp|Q88UT5|GLYA_LACPL	Serine hydroxymethyltransferase	glyA	131573264
sp|Q88UT5|GLYA_LACPL	Serine hydroxymethyltransferase	glyA	131573264
sp|Q88UT5|GLYA_LACPL	Serine hydroxymethyltransferase	glyA	131573264
sp|Q88UT5|GLYA_LACPL	Serine hydroxymethyltransferase	glyA	131573264
sp|Q88UT5|GLYA_LACPL	Serine hydroxymethyltransferase	glyA	131573264
sp|Q88UT5|GLYA_LACPL	Serine hydroxymethyltransferase	glyA	131573264
sp|Q88UT5|GLYA_LACPL	Serine hydroxymethyltransferase	glyA	131573264
sp|Q88UT5|GLYA_LACPL	Serine hydroxymethyltransferase	glyA	131573264
sp|Q88UT5|GLYA_LACPL	Serine hydroxymethyltransferase	glyA	131573264
sp|Q88UT5|GLYA_LACPL	Serine hydroxymethyltransferase	glyA	131573264
sp|Q88UT5|GLYA_LACPL	Serine hydroxymethyltransferase	glyA	131573264
sp|Q88UT5|GLYA_LACPL	Serine hydroxymethyltransferase	glyA	131573264
sp|Q88UT5|GLYA_LACPL	Serine hydroxymethyltransferase	glyA	131573264
tr|A0A0G9FAQ3|A0A0G9FAQ3_LACPN	Glucose-6-phosphate 1-dehydrogenase	g6pD	124210344
tr|A0A0G9FAQ3|A0A0G9FAQ3_LACPN	Glucose-6-phosphate 1-dehydrogenase	g6pD	124210344
tr|A0A0G9FAQ3|A0A0G9FAQ3_LACPN	Glucose-6-phosphate 1-dehydrogenase	g6pD	124210344
tr|A0A0G9FAQ3|A0A0G9FAQ3_LACPN	Glucose-6-phosphate 1-dehydrogenase	g6pD	124210344
tr|A0A0G9FAQ3|A0A0G9FAQ3_LACPN	Glucose-6-phosphate 1-dehydrogenase	g6pD	124210344
tr|A0A0G9FAQ3|A0A0G9FAQ3_LACPN	Glucose-6-phosphate 1-dehydrogenase	g6pD	124210344
tr|A0A0G9FAQ3|A0A0G9FAQ3_LACPN	Glucose-6-phosphate 1-dehydrogenase	g6pD	124210344
tr|A0A0G9FAQ3|A0A0G9FAQ3_LACPN	Glucose-6-phosphate 1-dehydrogenase	g6pD	124210344
tr|A0A165DGF4|A0A165DGF4_LACPN	Acetylornithinedeacetylase/Succinyl-diaminopimelate desuccinylase andrelated deacylase	Lp19_2776	122354648
tr|A0A165DGF4|A0A165DGF4_LACPN	Acetylornithinedeacetylase/Succinyl-diaminopimelate desuccinylase andrelated deacylase	Lp19_2776	122354648
tr|A0A165DGF4|A0A165DGF4_LACPN	Acetylornithinedeacetylase/Succinyl-diaminopimelate desuccinylase andrelated deacylase	Lp19_2776	122354648
tr|A0A165DGF4|A0A165DGF4_LACPN	Acetylornithinedeacetylase/Succinyl-diaminopimelate desuccinylase andrelated deacylase	Lp19_2776	122354648
tr|A0A165DGF4|A0A165DGF4_LACPN	Acetylornithinedeacetylase/Succinyl-diaminopimelate desuccinylase andrelated deacylase	Lp19_2776	122354648
tr|A0A165DGF4|A0A165DGF4_LACPN	Acetylornithinedeacetylase/Succinyl-diaminopimelate desuccinylase andrelated deacylase	Lp19_2776	122354648
tr|A0A166K3S3|A0A166K3S3_LACPN	ATP-dependent Clp protease ATP-binding subunit	JH395_14660	121208680
tr|A0A837P6E4|A0A837P6E4_LACPN	Carbamoyl phosphate synthase large chain	carB	121003856
tr|A0A837P6E4|A0A837P6E4_LACPN	Carbamoyl phosphate synthase large chain	carB	121003856
tr|A0A837P6E4|A0A837P6E4_LACPN	Carbamoyl phosphate synthase large chain	carB	121003856
tr|A0A837P6E4|A0A837P6E4_LACPN	Carbamoyl phosphate synthase large chain	carB	121003856
tr|A0A837P6E4|A0A837P6E4_LACPN	Carbamoyl phosphate synthase large chain	carB	121003856
tr|A0A837P6E4|A0A837P6E4_LACPN	Carbamoyl phosphate synthase large chain	carB	121003856
sp|Q88WQ9|GREA2_LACPL	Transcription elongation factor GreA 2	greA2	119497376
sp|Q88YY5|RPIA_LACPL	Ribose-5-phosphate isomerase A	rpiA	118392152
sp|Q88YY5|RPIA_LACPL	Ribose-5-phosphate isomerase A	rpiA	118392152
sp|Q88YY5|RPIA_LACPL	Ribose-5-phosphate isomerase A	rpiA	118392152
sp|Q88YY5|RPIA_LACPL	Ribose-5-phosphate isomerase A	rpiA	118392152
sp|Q88YY5|RPIA_LACPL	Ribose-5-phosphate isomerase A	rpiA	118392152
sp|Q88YY5|RPIA_LACPL	Ribose-5-phosphate isomerase A	rpiA	118392152
sp|Q88YY5|RPIA_LACPL	Ribose-5-phosphate isomerase A	rpiA	118392152
tr|A0A837NK41|A0A837NK41_LACPN	Peptide ABC transporter substrate-binding protein	N876_00465	118312216
tr|A0A837NK41|A0A837NK41_LACPN	Peptide ABC transporter substrate-binding protein	N876_00465	118312216
tr|A0A837NK41|A0A837NK41_LACPN	Peptide ABC transporter substrate-binding protein	N876_00465	118312216
tr|A0A0G9FCE5|A0A0G9FCE5_LACPN	Lipoprotein	JH395_03090	118231072
tr|A0A0M5IH22|A0A0M5IH22_LACPN	Proline iminopeptidase	Lp19_2256	116940280
tr|A0A0M5IH22|A0A0M5IH22_LACPN	Proline iminopeptidase	Lp19_2256	116940280
tr|A0AAX1KD55|A0AAX1KD55_LACPN	SGNH/GDSL hydrolase family protein	JH395_07415	115769032
tr|A0A0G9FCZ8|A0A0G9FCZ8_LACPN	Cell shape-determining protein MreB	mreB	114692672
sp|Q88XY7|RS10_LACPL	Small ribosomal subunit protein uS10	rpsJ	113258272
tr|A0A0L7Y3C4|A0A0L7Y3C4_LACPN	DNA protection during starvation protein	Lp19_1128	112327264
tr|A0A166EAT7|A0A166EAT7_LACPN	Metal ABC transporter substrate-binding protein	JH395_07895	110247032
tr|A0A1E3KVC2|A0A1E3KVC2_LACPN	Chitinase	LPJSA22_02842	108418776
sp|Q88WN3|RL27_LACPL	Large ribosomal subunit protein bL27	rpmA	107051840
tr|A0A165F3Z9|A0A165F3Z9_LACPN	3-oxoacyl-(Acyl-carrier protein) reductase	Lp19_3077	106481936
tr|A0A165F3Z9|A0A165F3Z9_LACPN	3-oxoacyl-(Acyl-carrier protein) reductase	Lp19_3077	106481936
tr|A0A165F3Z9|A0A165F3Z9_LACPN	3-oxoacyl-(Acyl-carrier protein) reductase	Lp19_3077	106481936
tr|A0A165F3Z9|A0A165F3Z9_LACPN	3-oxoacyl-(Acyl-carrier protein) reductase	Lp19_3077	106481936
tr|A0A165F3Z9|A0A165F3Z9_LACPN	3-oxoacyl-(Acyl-carrier protein) reductase	Lp19_3077	106481936
tr|A0A165F3Z9|A0A165F3Z9_LACPN	3-oxoacyl-(Acyl-carrier protein) reductase	Lp19_3077	106481936
tr|A0A165F3Z9|A0A165F3Z9_LACPN	3-oxoacyl-(Acyl-carrier protein) reductase	Lp19_3077	106481936
sp|Q88VR5|RS21_LACPL	Small ribosomal subunit protein bS21	rpsU	106481824
tr|A0A837P1E7|A0A837P1E7_LACPN	Cell surface protein	WJL_1889	106230264
sp|Q88VD5|RS15_LACPL	Small ribosomal subunit protein uS15	rpsO	106031496
tr|A0A0G9F9A9|A0A0G9F9A9_LACPN	Phosphate acetyltransferase	pta	105930424
tr|A0A0G9F9A9|A0A0G9F9A9_LACPN	Phosphate acetyltransferase	pta	105930424
tr|A0A0G9F9A9|A0A0G9F9A9_LACPN	Phosphate acetyltransferase	pta	105930424
tr|A0A0G9F9A9|A0A0G9F9A9_LACPN	Phosphate acetyltransferase	pta	105930424
tr|A0A0G9F9A9|A0A0G9F9A9_LACPN	Phosphate acetyltransferase	pta	105930424
tr|A0A0G9F9A9|A0A0G9F9A9_LACPN	Phosphate acetyltransferase	pta	105930424
tr|A0A0G9F9A9|A0A0G9F9A9_LACPN	Phosphate acetyltransferase	pta	105930424
tr|A0A0G9F9A9|A0A0G9F9A9_LACPN	Phosphate acetyltransferase	pta	105930424
tr|A0A165RKM2|A0A165RKM2_LACPN	Glutamate dehydrogenase	Lp19_2530	105073344
tr|A0A165RKM2|A0A165RKM2_LACPN	Glutamate dehydrogenase	Lp19_2530	105073344
tr|A0A165RKM2|A0A165RKM2_LACPN	Glutamate dehydrogenase	Lp19_2530	105073344
tr|A0A165RKM2|A0A165RKM2_LACPN	Glutamate dehydrogenase	Lp19_2530	105073344
tr|A0A165RKM2|A0A165RKM2_LACPN	Glutamate dehydrogenase	Lp19_2530	105073344
sp|P71479|PYRR1_LACPL	Bifunctional protein PyrR 1	pyrR1	103777184
sp|P71479|PYRR1_LACPL	Bifunctional protein PyrR 1	pyrR1	103777184
sp|P71479|PYRR1_LACPL	Bifunctional protein PyrR 1	pyrR1	103777184
tr|A0A178YZ26|A0A178YZ26_LACPN	Dipeptidase	LPJSA22_00927	102195256
sp|Q88SV6|PURA_LACPL	Adenylosuccinate synthetase	purA	100705720
sp|Q88SV6|PURA_LACPL	Adenylosuccinate synthetase	purA	100705720
sp|Q88SV6|PURA_LACPL	Adenylosuccinate synthetase	purA	100705720
sp|Q88SV6|PURA_LACPL	Adenylosuccinate synthetase	purA	100705720
sp|Q88SV6|PURA_LACPL	Adenylosuccinate synthetase	purA	100705720
tr|A0A0R2G9R0|A0A0R2G9R0_LACPN	WxL domain-containing protein	JH395_06175	100438016
tr|A0A837P7L7|A0A837P7L7_LACPN	Pyruvate oxidase	WJL_0290	100433968
tr|A0A837P7L7|A0A837P7L7_LACPN	Pyruvate oxidase	WJL_0290	100433968
tr|A0A0G9GTH7|A0A0G9GTH7_LACPN	Thiol peroxidase Tpx-type	NAB2_0462	99958712
tr|A0A0L7Y2A2|A0A0L7Y2A2_LACPN	Aldo/keto reductase	JH395_00590	98956056
tr|A0A0L7Y2A2|A0A0L7Y2A2_LACPN	Aldo/keto reductase	JH395_00590	98956056
tr|A0A0L7Y2A2|A0A0L7Y2A2_LACPN	Aldo/keto reductase	JH395_00590	98956056
sp|Q88UT8|ATPL_LACPL	ATP synthase subunit c	atpE	97700664
sp|Q88UT8|ATPL_LACPL	ATP synthase subunit c	atpE	97700664
sp|Q88UT8|ATPL_LACPL	ATP synthase subunit c	atpE	97700664
sp|Q88XB8|METK_LACPL	S-adenosylmethionine synthase	metK	96576528
sp|Q88XB8|METK_LACPL	S-adenosylmethionine synthase	metK	96576528
sp|Q88XB8|METK_LACPL	S-adenosylmethionine synthase	metK	96576528
sp|Q88XB8|METK_LACPL	S-adenosylmethionine synthase	metK	96576528
sp|Q88XB8|METK_LACPL	S-adenosylmethionine synthase	metK	96576528
sp|Q88XB8|METK_LACPL	S-adenosylmethionine synthase	metK	96576528
sp|Q88XB8|METK_LACPL	S-adenosylmethionine synthase	metK	96576528
sp|Q88W05|TYSY_LACPL	Thymidylate synthase	thyA	96137256
sp|Q88W05|TYSY_LACPL	Thymidylate synthase	thyA	96137256
sp|Q88W05|TYSY_LACPL	Thymidylate synthase	thyA	96137256
sp|Q88W05|TYSY_LACPL	Thymidylate synthase	thyA	96137256
sp|Q88W05|TYSY_LACPL	Thymidylate synthase	thyA	96137256
sp|Q88W05|TYSY_LACPL	Thymidylate synthase	thyA	96137256
tr|A0A162G693|A0A162G693_LACPN	TldD protein part of proposed TldE/TldDproteolytic complex	Lp19_1088	96032832
sp|Q88YP9|Y699_LACPL	Nucleoid-associated protein lp_0699	lp_0699	94714760
tr|A0A0G9FBB8|A0A0G9FBB8_LACPN	Ribosome hibernation promoting factor	raiA	93410736
sp|Q88WJ5|RS16_LACPL	Small ribosomal subunit protein bS16	rpsP	92887008
tr|A0AAP1JT58|A0AAP1JT58_LACPN	Cyclic lactone autoinducer peptide	JH395_14650	92187488
tr|A0AAX1KCB2|A0AAX1KCB2_LACPN	LysM peptidoglycan-binding domain-containing protein	JH395_05105	92037608
tr|A0A0G9GSW8|A0A0G9GSW8_LACPN	Metal ABC transporter solute-binding protein	JH395_02760	91962304
sp|Q88V89|SYI_LACPL	Isoleucine--tRNA ligase	ileS	90515168
tr|A0A165B6I1|A0A165B6I1_LACPN	Serine-type D-Ala-D-Ala carboxypeptidase	LPJSA22_02843	90014376
tr|A0A165S3A5|A0A165S3A5_LACPN	Regulatory protein YycH-like domain-containing protein	Lp19_0935	88902560
tr|A0A165RK22|A0A165RK22_LACPN	Serine aminopeptidase S33 domain-containing protein	Lp19_2489	87590168
sp|Q9RE01|UPP_LACPL	Uracil phosphoribosyltransferase	upp	86391216
sp|Q9RE01|UPP_LACPL	Uracil phosphoribosyltransferase	upp	86391216
sp|Q9RE01|UPP_LACPL	Uracil phosphoribosyltransferase	upp	86391216
sp|Q88YW9|RL1_LACPL	Large ribosomal subunit protein uL1	rplA	85273296
tr|A0A0G9F6F1|A0A0G9F6F1_LACPN	CvpA family protein	JH395_13535	85264224
tr|A0A0G9FB20|A0A0G9FB20_LACPN	YfaA	JH395_07420	82549056
sp|Q88XX0|RL18_LACPL	Large ribosomal subunit protein uL18	rplR	81609440
tr|A0A0R2G6Z8|A0A0R2G6Z8_LACPN	Acetate kinase	ackA	81204176
tr|A0A0R2G6Z8|A0A0R2G6Z8_LACPN	Acetate kinase	ackA	81204176
tr|A0A0R2G6Z8|A0A0R2G6Z8_LACPN	Acetate kinase	ackA	81204176
tr|A0A0R2G6Z8|A0A0R2G6Z8_LACPN	Acetate kinase	ackA	81204176
tr|A0A0R2G6Z8|A0A0R2G6Z8_LACPN	Acetate kinase	ackA	81204176
tr|A0A0R2G6Z8|A0A0R2G6Z8_LACPN	Acetate kinase	ackA	81204176
tr|A0A0R2G6Z8|A0A0R2G6Z8_LACPN	Acetate kinase	ackA	81204176
tr|A0A0R2G6Z8|A0A0R2G6Z8_LACPN	Acetate kinase	ackA	81204176
tr|A0A0R2G5Z6|A0A0R2G5Z6_LACPN	Cell surface hydrolase	Lp19_3315	80888200
tr|A0A0G9FCV9|A0A0G9FCV9_LACPN	Acid shock protein	Lp19_1013	80357144
sp|Q88XP6|GATB_LACPL	Aspartyl/glutamyl-tRNA(Asn/Gln) amidotransferase subunit B	gatB	80206928
sp|Q88XP6|GATB_LACPL	Aspartyl/glutamyl-tRNA(Asn/Gln) amidotransferase subunit B	gatB	80206928
tr|A0A162G4X0|A0A162G4X0_LACPN	Extracellular protein	Lp19_1749	80163232
sp|Q88V23|DAPH_LACPL	2,3,4,5-tetrahydropyridine-2,6-dicarboxylate N-acetyltransferase	dapH	78875952
sp|Q88V23|DAPH_LACPL	2,3,4,5-tetrahydropyridine-2,6-dicarboxylate N-acetyltransferase	dapH	78875952
sp|Q88V23|DAPH_LACPL	2,3,4,5-tetrahydropyridine-2,6-dicarboxylate N-acetyltransferase	dapH	78875952
sp|Q88V23|DAPH_LACPL	2,3,4,5-tetrahydropyridine-2,6-dicarboxylate N-acetyltransferase	dapH	78875952
sp|Q88V23|DAPH_LACPL	2,3,4,5-tetrahydropyridine-2,6-dicarboxylate N-acetyltransferase	dapH	78875952
sp|Q88V23|DAPH_LACPL	2,3,4,5-tetrahydropyridine-2,6-dicarboxylate N-acetyltransferase	dapH	78875952
sp|Q88V23|DAPH_LACPL	2,3,4,5-tetrahydropyridine-2,6-dicarboxylate N-acetyltransferase	dapH	78875952
sp|Q88V23|DAPH_LACPL	2,3,4,5-tetrahydropyridine-2,6-dicarboxylate N-acetyltransferase	dapH	78875952
tr|A0A165QCN6|A0A165QCN6_LACPN	non-specific serine/threonine protein kinase	Lp19_3032	78741960
tr|A0A2S3U700|A0A2S3U700_LACPN	Prophage protein	S101258_01393	78591536
sp|Q88WU6|RL20_LACPL	Large ribosomal subunit protein bL20	rplT	78342320
sp|Q88XX2|RS8_LACPL	Small ribosomal subunit protein uS8	rpsH	77380376
sp|Q88VM6|DLTA_LACPL	D-alanine--D-alanyl carrier protein ligase	dltA	76417336
sp|Q88VM6|DLTA_LACPL	D-alanine--D-alanyl carrier protein ligase	dltA	76417336
sp|Q88VM6|DLTA_LACPL	D-alanine--D-alanyl carrier protein ligase	dltA	76417336
sp|Q88VM6|DLTA_LACPL	D-alanine--D-alanyl carrier protein ligase	dltA	76417336
sp|Q88VM6|DLTA_LACPL	D-alanine--D-alanyl carrier protein ligase	dltA	76417336
sp|Q88VM6|DLTA_LACPL	D-alanine--D-alanyl carrier protein ligase	dltA	76417336
sp|Q88UU2|ATPG_LACPL	ATP synthase gamma chain	atpG	75763984
sp|Q88UU2|ATPG_LACPL	ATP synthase gamma chain	atpG	75763984
sp|Q88UU2|ATPG_LACPL	ATP synthase gamma chain	atpG	75763984
tr|A0AAW3FJE9|A0AAW3FJE9_LACPN	Prophage major capsid protein, HK97 family	CMPG5300_2999	74205752
tr|A0A0L7Y2F1|A0A0L7Y2F1_LACPN	Ribosome-binding ATPase YchF	ychF	74052944
tr|A0A162EYC5|A0A162EYC5_LACPN	Uncharacterized protein	Lp19_2708	74033336
sp|Q88XX7|RS17_LACPL	Small ribosomal subunit protein uS17	rpsQ	73936608
tr|A0A0L7Y0L0|A0A0L7Y0L0_LACPN	Uncharacterized protein	JH395_07390	73614112
sp|Q88Z76|PYRG_LACPL	CTP synthase	pyrG	71745856
sp|Q88Z76|PYRG_LACPL	CTP synthase	pyrG	71745856
sp|Q88Z76|PYRG_LACPL	CTP synthase	pyrG	71745856
sp|Q88Z76|PYRG_LACPL	CTP synthase	pyrG	71745856
tr|A0A0G9FDX7|A0A0G9FDX7_LACPN	ABC transporter permease/substrate-binding protein	JH395_01580	71645112
tr|A0A0G9FDX7|A0A0G9FDX7_LACPN	ABC transporter permease/substrate-binding protein	JH395_01580	71645112
tr|A0A166C7H3|A0A166C7H3_LACPN	Putative HTH-type transcriptional regulator YobS	Lp19_2513	70606896
tr|A0A162GJ26|A0A162GJ26_LACPN	Uncharacterized protein	Lp19_1316	70027888
tr|A0A0G2STE1|A0A0G2STE1_LACPN	Aminotransferase	araT1	69953280
tr|A0A0G2STE1|A0A0G2STE1_LACPN	Aminotransferase	araT1	69953280
tr|A0A0G2STE1|A0A0G2STE1_LACPN	Aminotransferase	araT1	69953280
tr|A0A0G2STE1|A0A0G2STE1_LACPN	Aminotransferase	araT1	69953280
sp|Q88XW0|RPOA_LACPL	DNA-directed RNA polymerase subunit alpha	rpoA	69596976
tr|A0A0G9FB00|A0A0G9FB00_LACPN	ABC transporter substrate-binding protein	JH395_02895	69278464
tr|A0A0G9FB00|A0A0G9FB00_LACPN	ABC transporter substrate-binding protein	JH395_02895	69278464
sp|Q88XA9|SYL_LACPL	Leucine--tRNA ligase	leuS	68790416
sp|Q88V90|DAPF_LACPL	Diaminopimelate epimerase	dapF	66842104
sp|Q88V90|DAPF_LACPL	Diaminopimelate epimerase	dapF	66842104
sp|Q88V90|DAPF_LACPL	Diaminopimelate epimerase	dapF	66842104
sp|Q88V90|DAPF_LACPL	Diaminopimelate epimerase	dapF	66842104
sp|Q88V90|DAPF_LACPL	Diaminopimelate epimerase	dapF	66842104
sp|Q88V90|DAPF_LACPL	Diaminopimelate epimerase	dapF	66842104
tr|A0A162G7N7|A0A162G7N7_LACPN	dTDP-4-dehydrorhamnose reductase	rfbD	66460380
tr|A0A162G7N7|A0A162G7N7_LACPN	dTDP-4-dehydrorhamnose reductase	rfbD	66460380
tr|A0A162G7N7|A0A162G7N7_LACPN	dTDP-4-dehydrorhamnose reductase	rfbD	66460380
tr|A0A162G7N7|A0A162G7N7_LACPN	dTDP-4-dehydrorhamnose reductase	rfbD	66460380
tr|A0A162G7N7|A0A162G7N7_LACPN	dTDP-4-dehydrorhamnose reductase	rfbD	66460380
tr|A0A162G7N7|A0A162G7N7_LACPN	dTDP-4-dehydrorhamnose reductase	rfbD	66460380
tr|A0A162GC31|A0A162GC31_LACPN	Integrase	Lp19_3476	66416744
sp|Q88ZS1|MTLD_LACPL	Mannitol-1-phosphate 5-dehydrogenase	mtlD	64856848
sp|Q88ZS1|MTLD_LACPL	Mannitol-1-phosphate 5-dehydrogenase	mtlD	64856848
tr|A0A2S3U3P9|A0A2S3U3P9_LACPN	4-hydroxy-tetrahydrodipicolinate reductase	dapB	64442880
tr|A0A2S3U3P9|A0A2S3U3P9_LACPN	4-hydroxy-tetrahydrodipicolinate reductase	dapB	64442880
tr|A0A2S3U3P9|A0A2S3U3P9_LACPN	4-hydroxy-tetrahydrodipicolinate reductase	dapB	64442880
tr|A0A2S3U3P9|A0A2S3U3P9_LACPN	4-hydroxy-tetrahydrodipicolinate reductase	dapB	64442880
tr|A0A2S3U3P9|A0A2S3U3P9_LACPN	4-hydroxy-tetrahydrodipicolinate reductase	dapB	64442880
tr|A0A2S3U3P9|A0A2S3U3P9_LACPN	4-hydroxy-tetrahydrodipicolinate reductase	dapB	64442880
tr|A0A0L7Y2H9|A0A0L7Y2H9_LACPN	Cell surface hydrolase	Lp19_2654	64047528
tr|A0A0L7XZW1|A0A0L7XZW1_LACPN	Cell division protein FtsZ	ftsZ	63985776
tr|A0A1E3KV44|A0A1E3KV44_LACPN	Cell wall protein IFF6	LPJSA22_02762	63278968
tr|A0A0G9FA42|A0A0G9FA42_LACPN	Mannose-6-phosphate isomerase	manA	62004568
tr|A0A0G9FA42|A0A0G9FA42_LACPN	Mannose-6-phosphate isomerase	manA	62004568
tr|A0A0G9FA42|A0A0G9FA42_LACPN	Mannose-6-phosphate isomerase	manA	62004568
tr|A0A0G9FA42|A0A0G9FA42_LACPN	Mannose-6-phosphate isomerase	manA	62004568
tr|A0A0G9FA42|A0A0G9FA42_LACPN	Mannose-6-phosphate isomerase	manA	62004568
tr|A0A0G9FA42|A0A0G9FA42_LACPN	Mannose-6-phosphate isomerase	manA	62004568
tr|A0A165R761|A0A165R761_LACPN	Late competence protein ComEC DNA transport	Lp19_3522	61270716
tr|A0A0G9FF50|A0A0G9FF50_LACPN	Cystathionine gamma-lyase	Lp19_1789	60944448
tr|A0A0G9FF50|A0A0G9FF50_LACPN	Cystathionine gamma-lyase	Lp19_1789	60944448
tr|A0A0G9FF50|A0A0G9FF50_LACPN	Cystathionine gamma-lyase	Lp19_1789	60944448
tr|A0A0G9FF50|A0A0G9FF50_LACPN	Cystathionine gamma-lyase	Lp19_1789	60944448
tr|A0A0G9FF50|A0A0G9FF50_LACPN	Cystathionine gamma-lyase	Lp19_1789	60944448
tr|A0AAX1KD41|A0AAX1KD41_LACPN	Serine hydrolase	JH395_10170	59156608
tr|A0A165L332|A0A165L332_LACPN	Putative HTH-type transcriptional regulator YwbI	Lp19_3223	59027748
sp|Q88XX8|RL29_LACPL	Large ribosomal subunit protein uL29	rpmC	58395760
tr|A0A151G265|A0A151G265_LACPN	Ribitol-5-phosphate cytidylyltransferase	tarI	58213576
tr|A0A151G265|A0A151G265_LACPN	Ribitol-5-phosphate cytidylyltransferase	tarI	58213576
tr|A0A151G265|A0A151G265_LACPN	Ribitol-5-phosphate cytidylyltransferase	tarI	58213576
tr|A0A151G265|A0A151G265_LACPN	Ribitol-5-phosphate cytidylyltransferase	tarI	58213576
tr|A0A151G265|A0A151G265_LACPN	Ribitol-5-phosphate cytidylyltransferase	tarI	58213576
tr|A0A0G9GS34|A0A0G9GS34_LACPN	Universal stress protein	JH395_03830	57011424
tr|A0A0G9F850|A0A0G9F850_LACPN	Thioredoxin	JH395_04265	56446964
sp|Q88UU0|ATPD_LACPL	ATP synthase subunit delta	atpH	56155472
sp|Q88UU0|ATPD_LACPL	ATP synthase subunit delta	atpH	56155472
sp|Q88UU0|ATPD_LACPL	ATP synthase subunit delta	atpH	56155472
tr|A0A151G533|A0A151G533_LACPN	Putative membrane protein YvbJ	LPJSA22_02671	55824944
tr|A0A0L7Y3R6|A0A0L7Y3R6_LACPN	Alpha-glycerophosphate oxidase	glpA	55620624
tr|A0A0L7Y3R6|A0A0L7Y3R6_LACPN	Alpha-glycerophosphate oxidase	glpA	55620624
tr|A0A0L7Y3R6|A0A0L7Y3R6_LACPN	Alpha-glycerophosphate oxidase	glpA	55620624
tr|A0A0L7Y3R6|A0A0L7Y3R6_LACPN	Alpha-glycerophosphate oxidase	glpA	55620624
sp|Q88VJ6|PYRH_LACPL	Uridylate kinase	pyrH	55540672
sp|Q88VJ6|PYRH_LACPL	Uridylate kinase	pyrH	55540672
sp|Q88VJ6|PYRH_LACPL	Uridylate kinase	pyrH	55540672
sp|Q88VJ6|PYRH_LACPL	Uridylate kinase	pyrH	55540672
sp|Q88VQ7|SYH_LACPL	Histidine--tRNA ligase	hisS	54739436
tr|A0A2S3U8Z3|A0A2S3U8Z3_LACPN	ABC transporter substrate-binding protein	S101258_00750	54308404
sp|Q88XP7|GATA_LACPL	Glutamyl-tRNA(Gln) amidotransferase subunit A	gatA	54102636
sp|Q88XP7|GATA_LACPL	Glutamyl-tRNA(Gln) amidotransferase subunit A	gatA	54102636
tr|A0A0G9FBD6|A0A0G9FBD6_LACPN	Thioredoxin reductase	trxB	53882252
sp|Q88WZ5|MURC_LACPL	UDP-N-acetylmuramate--L-alanine ligase	murC	53263016
sp|Q88WZ5|MURC_LACPL	UDP-N-acetylmuramate--L-alanine ligase	murC	53263016
tr|A0A2S3U3J9|A0A2S3U3J9_LACPN	Tagatose-6-phosphate kinase	pfkB	52665084
tr|A0A2S3U3J9|A0A2S3U3J9_LACPN	Tagatose-6-phosphate kinase	pfkB	52665084
tr|A0A2S3U3J9|A0A2S3U3J9_LACPN	Tagatose-6-phosphate kinase	pfkB	52665084
sp|Q88W95|GPSB_LACPL	Cell cycle protein GpsB	gpsB	51829408
tr|A0A0G9F605|A0A0G9F605_LACPN	DNA-binding response regulator OmpR family	evgS	51710708
tr|A0A0R2G4J2|A0A0R2G4J2_LACPN	asparagine synthase (glutamine-hydrolyzing)	Lp19_2367	50956432
tr|A0A0R2G4J2|A0A0R2G4J2_LACPN	asparagine synthase (glutamine-hydrolyzing)	Lp19_2367	50956432
tr|A0A0R2G4J2|A0A0R2G4J2_LACPN	asparagine synthase (glutamine-hydrolyzing)	Lp19_2367	50956432
tr|A0A0R2G4J2|A0A0R2G4J2_LACPN	asparagine synthase (glutamine-hydrolyzing)	Lp19_2367	50956432
sp|Q88Z84|KPRS1_LACPL	Ribose-phosphate pyrophosphokinase 1	prs1	49896440
sp|Q88Z84|KPRS1_LACPL	Ribose-phosphate pyrophosphokinase 1	prs1	49896440
sp|Q88Z84|KPRS1_LACPL	Ribose-phosphate pyrophosphokinase 1	prs1	49896440
sp|Q88Z84|KPRS1_LACPL	Ribose-phosphate pyrophosphokinase 1	prs1	49896440
sp|Q88Z84|KPRS1_LACPL	Ribose-phosphate pyrophosphokinase 1	prs1	49896440
sp|Q88Z84|KPRS1_LACPL	Ribose-phosphate pyrophosphokinase 1	prs1	49896440
sp|Q88Z84|KPRS1_LACPL	Ribose-phosphate pyrophosphokinase 1	prs1	49896440
tr|A0A0R2G8C8|A0A0R2G8C8_LACPN	Transcription antitermination protein NusB	nusB	49882668
sp|Q88VK8|RBFA_LACPL	Ribosome-binding factor A	rbfA	49242504
tr|A0A0G9GSY7|A0A0G9GSY7_LACPN	6-phosphogluconolactonase	LPJSA22_02035	48130148
tr|A0A0G9GSY7|A0A0G9GSY7_LACPN	6-phosphogluconolactonase	LPJSA22_02035	48130148
tr|A0A0G9GSY7|A0A0G9GSY7_LACPN	6-phosphogluconolactonase	LPJSA22_02035	48130148
tr|A0A0G9GSY7|A0A0G9GSY7_LACPN	6-phosphogluconolactonase	LPJSA22_02035	48130148
tr|A0A0G9GSY7|A0A0G9GSY7_LACPN	6-phosphogluconolactonase	LPJSA22_02035	48130148
tr|A0A0G9FEJ2|A0A0G9FEJ2_LACPN	Formate acetyltransferase	pflB	47599332
tr|A0A0G9FEJ2|A0A0G9FEJ2_LACPN	Formate acetyltransferase	pflB	47599332
tr|A0A0G9FEJ2|A0A0G9FEJ2_LACPN	Formate acetyltransferase	pflB	47599332
tr|A0A0G9FEJ2|A0A0G9FEJ2_LACPN	Formate acetyltransferase	pflB	47599332
tr|A0A0G9FEJ2|A0A0G9FEJ2_LACPN	Formate acetyltransferase	pflB	47599332
tr|A0A837P8W3|A0A837P8W3_LACPN	Oligopeptide ABC transporter periplasmic oligopeptide-binding protein OppA	WJL_0479	47435448
tr|A0A837P8W3|A0A837P8W3_LACPN	Oligopeptide ABC transporter periplasmic oligopeptide-binding protein OppA	WJL_0479	47435448
tr|A0A837P8W3|A0A837P8W3_LACPN	Oligopeptide ABC transporter periplasmic oligopeptide-binding protein OppA	WJL_0479	47435448
sp|P77887|PYRDA_LACPL	Dihydroorotate dehydrogenase A (fumarate)	pyrD	47131252
sp|P77887|PYRDA_LACPL	Dihydroorotate dehydrogenase A (fumarate)	pyrD	47131252
sp|P77887|PYRDA_LACPL	Dihydroorotate dehydrogenase A (fumarate)	pyrD	47131252
sp|P77887|PYRDA_LACPL	Dihydroorotate dehydrogenase A (fumarate)	pyrD	47131252
sp|P77887|PYRDA_LACPL	Dihydroorotate dehydrogenase A (fumarate)	pyrD	47131252
sp|P77887|PYRDA_LACPL	Dihydroorotate dehydrogenase A (fumarate)	pyrD	47131252
tr|A0A0G9F721|A0A0G9F721_LACPN	Proline dipeptidase	Lp19_2001	46978836
sp|Q88YY0|SYE_LACPL	Glutamate--tRNA ligase	gltX	46725704
sp|Q88YY0|SYE_LACPL	Glutamate--tRNA ligase	gltX	46725704
sp|Q88YY0|SYE_LACPL	Glutamate--tRNA ligase	gltX	46725704
tr|A0A0L7Y035|A0A0L7Y035_LACPN	Universal stress protein	Lp19_1481	46637692
tr|A0A165QD98|A0A165QD98_LACPN	Transmembrane protein Tmp5	Lp19_2984	46327496
tr|A0A0M0CIP3|A0A0M0CIP3_LACPN	Inosine-uridine preferring nucleoside hydrolase	rihC	46296796
tr|A0A0M0CIP3|A0A0M0CIP3_LACPN	Inosine-uridine preferring nucleoside hydrolase	rihC	46296796
tr|A0A0M0CIP3|A0A0M0CIP3_LACPN	Inosine-uridine preferring nucleoside hydrolase	rihC	46296796
tr|A0A0M0CIP3|A0A0M0CIP3_LACPN	Inosine-uridine preferring nucleoside hydrolase	rihC	46296796
tr|A0A0M0CIP3|A0A0M0CIP3_LACPN	Inosine-uridine preferring nucleoside hydrolase	rihC	46296796
tr|A0A0M0CIP3|A0A0M0CIP3_LACPN	Inosine-uridine preferring nucleoside hydrolase	rihC	46296796
tr|A0A0M0CIP3|A0A0M0CIP3_LACPN	Inosine-uridine preferring nucleoside hydrolase	rihC	46296796
tr|A0AB34Y0Q9|A0AB34Y0Q9_LACPN	Uncharacterized protein	Nizo2260_1819	46262020
tr|A0A0M4CU25|A0A0M4CU25_LACPN	Cytochrome bd ubiquinol oxidase subunit	cydA	46137392
tr|A0A0M4CU25|A0A0M4CU25_LACPN	Cytochrome bd ubiquinol oxidase subunit	cydA	46137392
tr|A0A0M4CU25|A0A0M4CU25_LACPN	Cytochrome bd ubiquinol oxidase subunit	cydA	46137392
tr|A0A0G9F772|A0A0G9F772_LACPN	peptidoglycan glycosyltransferase	JH395_09185	45934864
tr|A0A0G9F772|A0A0G9F772_LACPN	peptidoglycan glycosyltransferase	JH395_09185	45934864
tr|A0A0G9F772|A0A0G9F772_LACPN	peptidoglycan glycosyltransferase	JH395_09185	45934864
tr|A0A0G9FIM2|A0A0G9FIM2_LACPN	Nucleoside 2-deoxyribosyltransferase	JH395_00595	45614912
tr|A0A0G9FFI1|A0A0G9FFI1_LACPN	ATP-dependent Clp protease ATP-binding subunit	JH395_10065	45436284
tr|A0A2S3U6K0|A0A2S3U6K0_LACPN	Platelet binding protein GspB	S101258_01332	45213524
sp|Q88XW4|IF1_LACPL	Translation initiation factor IF-1	infA	44088088
tr|A0A837P170|A0A837P170_LACPN	GTP cyclohydrolase-2	ribA	44017556
tr|A0A837P170|A0A837P170_LACPN	GTP cyclohydrolase-2	ribA	44017556
tr|A0A837P170|A0A837P170_LACPN	GTP cyclohydrolase-2	ribA	44017556
tr|A0A837P170|A0A837P170_LACPN	GTP cyclohydrolase-2	ribA	44017556
tr|A0A837P170|A0A837P170_LACPN	GTP cyclohydrolase-2	ribA	44017556
tr|A0AAQ0EIS2|A0AAQ0EIS2_LACPN	DUF4767 domain-containing protein	N876_04130	43662852
tr|A0A165QXJ8|A0A165QXJ8_LACPN	WxL domain-containing protein	Lp19_2873	43389760
tr|A0A0G9GMS3|A0A0G9GMS3_LACPN	Lysozyme	LPJSA22_01072	42414500
tr|A0A162EJQ0|A0A162EJQ0_LACPN	Uncharacterized protein	JH395_13740	41363256
sp|Q88V10|SYA_LACPL	Alanine--tRNA ligase	alaS	41126956
sp|Q88VK1|SYP_LACPL	Proline--tRNA ligase	proS	40649624
sp|Q88UV8|DDL_LACPL	D-alanine--D-alanine ligase	ddl	40469496
sp|Q88UV8|DDL_LACPL	D-alanine--D-alanine ligase	ddl	40469496
sp|Q88UV8|DDL_LACPL	D-alanine--D-alanine ligase	ddl	40469496
sp|Q88UV8|DDL_LACPL	D-alanine--D-alanine ligase	ddl	40469496
tr|A0A151G6Q2|A0A151G6Q2_LACPN	Dipeptidase	JH395_01430	40305332
sp|Q88Z77|RPOE_LACPL	Probable DNA-directed RNA polymerase subunit delta	rpoE	39958484
tr|A0A166J7K5|A0A166J7K5_LACPN	Helix-turn-helix domain-containing protein	JH395_05490	39371744
sp|Q88WL3|FMT_LACPL	Methionyl-tRNA formyltransferase	fmt	39286528
sp|Q88WL3|FMT_LACPL	Methionyl-tRNA formyltransferase	fmt	39286528
sp|P77885|CARA_LACPL	Carbamoyl phosphate synthase pyrimidine-specific small chain	pyrAA	39258732
sp|P77885|CARA_LACPL	Carbamoyl phosphate synthase pyrimidine-specific small chain	pyrAA	39258732
sp|P77885|CARA_LACPL	Carbamoyl phosphate synthase pyrimidine-specific small chain	pyrAA	39258732
sp|P77885|CARA_LACPL	Carbamoyl phosphate synthase pyrimidine-specific small chain	pyrAA	39258732
sp|P77885|CARA_LACPL	Carbamoyl phosphate synthase pyrimidine-specific small chain	pyrAA	39258732
sp|P77885|CARA_LACPL	Carbamoyl phosphate synthase pyrimidine-specific small chain	pyrAA	39258732
tr|A0A0M4CPK6|A0A0M4CPK6_LACPN	Oxidoreductase	Lp19_1800	39127200
tr|A0A837P318|A0A837P318_LACPN	Cell division protein	WJL_3005	38081492
tr|A0A0G9F6J5|A0A0G9F6J5_LACPN	N-acetylglucosamine-6-phosphate deacetylase	nagA	38046684
tr|A0A0G9F6J5|A0A0G9F6J5_LACPN	N-acetylglucosamine-6-phosphate deacetylase	nagA	38046684
tr|A0A0G9F8V9|A0A0G9F8V9_LACPN	LysM peptidoglycan-binding domain-containing protein	JH395_07345	37918088
sp|Q88X53|SYR_LACPL	Arginine--tRNA ligase	argS	37128664
tr|A0A0G9GUL7|A0A0G9GUL7_LACPN	Pyridoxamine 5'-phosphate oxidase	JH395_00400	36729428
tr|A0A162GHL6|A0A162GHL6_LACPN	NADH:ubiquinone reductase (non-electrogenic)	Lp19_2435	36688824
tr|A0A162GHL6|A0A162GHL6_LACPN	NADH:ubiquinone reductase (non-electrogenic)	Lp19_2435	36688824
sp|P77883|PYRB_LACPL	Aspartate carbamoyltransferase catalytic subunit	pyrB	36101520
sp|P77883|PYRB_LACPL	Aspartate carbamoyltransferase catalytic subunit	pyrB	36101520
sp|P77883|PYRB_LACPL	Aspartate carbamoyltransferase catalytic subunit	pyrB	36101520
sp|P77883|PYRB_LACPL	Aspartate carbamoyltransferase catalytic subunit	pyrB	36101520
tr|A0A0G9FD55|A0A0G9FD55_LACPN	Methionine aminopeptidase	map	35653516
tr|A0A0G9F8J7|A0A0G9F8J7_LACPN	Transcription termination/antitermination protein NusG	nusG	35649696
tr|A0AAW3FQ45|A0AAW3FQ45_LACPN	Prophage protein, lysin	CMPG5300_0961	35354264
sp|Q88V80|MURD_LACPL	UDP-N-acetylmuramoylalanine--D-glutamate ligase	murD	35063336
sp|Q88V80|MURD_LACPL	UDP-N-acetylmuramoylalanine--D-glutamate ligase	murD	35063336
sp|Q88V80|MURD_LACPL	UDP-N-acetylmuramoylalanine--D-glutamate ligase	murD	35063336
tr|A0A0G9FCZ3|A0A0G9FCZ3_LACPN	Nucleoside deoxyribosyltransferase	Lp19_0634	34284692
tr|A0A0G9FBZ4|A0A0G9FBZ4_LACPN	Acyl carrier protein	acpP	34219064
tr|A0A0G9FBZ4|A0A0G9FBZ4_LACPN	Acyl carrier protein	acpP	34219064
tr|A0A0G9FBZ4|A0A0G9FBZ4_LACPN	Acyl carrier protein	acpP	34219064
tr|A0A0M3QB03|A0A0M3QB03_LACPN	Cell surface hydrolase	Lp19_2526	33445532
tr|A0A0G9F6I9|A0A0G9F6I9_LACPN	Chemotaxis protein	Lp19_2043	33041874
sp|Q88U25|PURL_LACPL	Phosphoribosylformylglycinamidine synthase subunit PurL	purL	32994298
sp|Q88U25|PURL_LACPL	Phosphoribosylformylglycinamidine synthase subunit PurL	purL	32994298
sp|Q88U25|PURL_LACPL	Phosphoribosylformylglycinamidine synthase subunit PurL	purL	32994298
sp|Q88UI4|G6PI_LACPL	Glucose-6-phosphate isomerase	pgi	32614444
sp|Q88UI4|G6PI_LACPL	Glucose-6-phosphate isomerase	pgi	32614444
sp|Q88UI4|G6PI_LACPL	Glucose-6-phosphate isomerase	pgi	32614444
sp|Q88UI4|G6PI_LACPL	Glucose-6-phosphate isomerase	pgi	32614444
sp|Q88UI4|G6PI_LACPL	Glucose-6-phosphate isomerase	pgi	32614444
sp|Q88UI4|G6PI_LACPL	Glucose-6-phosphate isomerase	pgi	32614444
sp|Q88UI4|G6PI_LACPL	Glucose-6-phosphate isomerase	pgi	32614444
sp|Q88UI4|G6PI_LACPL	Glucose-6-phosphate isomerase	pgi	32614444
sp|Q88UI4|G6PI_LACPL	Glucose-6-phosphate isomerase	pgi	32614444
tr|A0A0G9FAQ0|A0A0G9FAQ0_LACPN	Class Ib ribonucleoside-diphosphate reductase assembly flavoprotein NrdI	nrdI	32571110
tr|A0A162HF04|A0A162HF04_LACPN	Dihydrolipoamide acetyltransferase component of pyruvate dehydrogenase complex	Lp19_3541	32540696
tr|A0A162HF04|A0A162HF04_LACPN	Dihydrolipoamide acetyltransferase component of pyruvate dehydrogenase complex	Lp19_3541	32540696
tr|A0A162HF04|A0A162HF04_LACPN	Dihydrolipoamide acetyltransferase component of pyruvate dehydrogenase complex	Lp19_3541	32540696
tr|A0A162HF04|A0A162HF04_LACPN	Dihydrolipoamide acetyltransferase component of pyruvate dehydrogenase complex	Lp19_3541	32540696
tr|A0A162HF04|A0A162HF04_LACPN	Dihydrolipoamide acetyltransferase component of pyruvate dehydrogenase complex	Lp19_3541	32540696
tr|A0A162HF04|A0A162HF04_LACPN	Dihydrolipoamide acetyltransferase component of pyruvate dehydrogenase complex	Lp19_3541	32540696
tr|A0A162HF04|A0A162HF04_LACPN	Dihydrolipoamide acetyltransferase component of pyruvate dehydrogenase complex	Lp19_3541	32540696
tr|A0A162HF04|A0A162HF04_LACPN	Dihydrolipoamide acetyltransferase component of pyruvate dehydrogenase complex	Lp19_3541	32540696
tr|A0A162HF04|A0A162HF04_LACPN	Dihydrolipoamide acetyltransferase component of pyruvate dehydrogenase complex	Lp19_3541	32540696
tr|A0A0G9FIZ5|A0A0G9FIZ5_LACPN	NADH dehydrogenase	LPJSA22_00293	32275378
tr|A0A0G9FIZ5|A0A0G9FIZ5_LACPN	NADH dehydrogenase	LPJSA22_00293	32275378
sp|Q890K0|RS18_LACPL	Small ribosomal subunit protein bS18	rpsR	32138898
sp|Q88YH9|CLPP_LACPL	ATP-dependent Clp protease proteolytic subunit	clpP	31885666
sp|Q88YH9|CLPP_LACPL	ATP-dependent Clp protease proteolytic subunit	clpP	31885666
tr|O86291|O86291_LACPN	Beta-glucosidase	bglT	31341704
tr|O86291|O86291_LACPN	Beta-glucosidase	bglT	31341704
tr|F9UNH5|F9UNH5_LACPL	Nucleoside 2-deoxyribosyltransferase	lp_1427	31072008
tr|A0A0G9GK21|A0A0G9GK21_LACPN	Cysteine hydrolase	JH395_04335	30991236
tr|A0A0G9F9N4|A0A0G9F9N4_LACPN	Cold shock protein CapB	JH395_11090	30778202
tr|A0A0M4CXS5|A0A0M4CXS5_LACPN	Zinc ABC transporter periplasmic-bindingprotein ZnuA	Lp19_0305	30639998
sp|G9MAP1|CLAHY_LACPN	Linoleate hydratase	cla-hy	30513452
sp|Q88TV5|SYY_LACPL	Tyrosine--tRNA ligase	tyrS	30131282
tr|A0A0L7Y027|A0A0L7Y027_LACPN	Cell division initiation protein DivIVA	JH395_06100	30072312
sp|Q88YC0|PEPX_LACPL	Xaa-Pro dipeptidyl-peptidase	pepX	29909570
tr|A0A0G9GND7|A0A0G9GND7_LACPN	DegV domain-containing protein	LPJSA22_01747	29581754
tr|A0A0G9FBF8|A0A0G9FBF8_LACPN	Fumarate reductase (Quinol)	JH395_03890	29549506
tr|A0A0G9GJ14|A0A0G9GJ14_LACPN	DAK2 domain-containing protein	JH395_08385	29421200
sp|Q890J8|RL9_LACPL	Large ribosomal subunit protein bL9	rplI	29320118
tr|A0A0G9F9Y4|A0A0G9F9Y4_LACPN	Citrate lyase alpha chain	citF	29178896
tr|A0A1E3KR83|A0A1E3KR83_LACPN	ABC-2 type transporter transmembrane domain-containing protein	LPJSA22_01262	28952624
tr|A0A0G9FCB5|A0A0G9FCB5_LACPN	Transcriptional regulator MarRfamily	LPJSA22_03055	28837674
tr|A0A0G9F837|A0A0G9F837_LACPN	L-lactate dehydrogenase	JH395_05310	28617304
tr|A0A0G9F837|A0A0G9F837_LACPN	L-lactate dehydrogenase	JH395_05310	28617304
tr|A0A0G9F837|A0A0G9F837_LACPN	L-lactate dehydrogenase	JH395_05310	28617304
tr|A0A0G9F837|A0A0G9F837_LACPN	L-lactate dehydrogenase	JH395_05310	28617304
tr|A0A0G9F837|A0A0G9F837_LACPN	L-lactate dehydrogenase	JH395_05310	28617304
tr|A0A0G9F837|A0A0G9F837_LACPN	L-lactate dehydrogenase	JH395_05310	28617304
tr|A0A0G9F837|A0A0G9F837_LACPN	L-lactate dehydrogenase	JH395_05310	28617304
tr|A0A0G9F837|A0A0G9F837_LACPN	L-lactate dehydrogenase	JH395_05310	28617304
tr|A0A0G9F837|A0A0G9F837_LACPN	L-lactate dehydrogenase	JH395_05310	28617304
tr|A0A0G9F837|A0A0G9F837_LACPN	L-lactate dehydrogenase	JH395_05310	28617304
sp|C6VQ34|ACCD2_LACPJ	Acetyl-coenzyme A carboxylase carboxyl transferase subunit beta 2	accD2	28576580
sp|C6VQ34|ACCD2_LACPJ	Acetyl-coenzyme A carboxylase carboxyl transferase subunit beta 2	accD2	28576580
sp|C6VQ34|ACCD2_LACPJ	Acetyl-coenzyme A carboxylase carboxyl transferase subunit beta 2	accD2	28576580
sp|C6VQ34|ACCD2_LACPJ	Acetyl-coenzyme A carboxylase carboxyl transferase subunit beta 2	accD2	28576580
sp|C6VQ34|ACCD2_LACPJ	Acetyl-coenzyme A carboxylase carboxyl transferase subunit beta 2	accD2	28576580
sp|C6VQ34|ACCD2_LACPJ	Acetyl-coenzyme A carboxylase carboxyl transferase subunit beta 2	accD2	28576580
sp|C6VQ34|ACCD2_LACPJ	Acetyl-coenzyme A carboxylase carboxyl transferase subunit beta 2	accD2	28576580
sp|C6VQ34|ACCD2_LACPJ	Acetyl-coenzyme A carboxylase carboxyl transferase subunit beta 2	accD2	28576580
sp|C6VQ34|ACCD2_LACPJ	Acetyl-coenzyme A carboxylase carboxyl transferase subunit beta 2	accD2	28576580
sp|Q88WU8|IF3_LACPL	Translation initiation factor IF-3	infC	28564968
tr|A0A0G9FDB0|A0A0G9FDB0_LACPN	5-formyltetrahydrofolate cyclo-ligase	JH395_01370	27722680
tr|A0A0L7Y1Z5|A0A0L7Y1Z5_LACPN	DUF4479 and tRNA-binding domain-containing protein	JH395_08990	27563300
tr|A0A0L7Y1X9|A0A0L7Y1X9_LACPN	Riboflavin synthase	ribE	27485802
tr|A0A0L7Y1X9|A0A0L7Y1X9_LACPN	Riboflavin synthase	ribE	27485802
tr|A0A0L7Y1X9|A0A0L7Y1X9_LACPN	Riboflavin synthase	ribE	27485802
tr|A0A0L7Y1X9|A0A0L7Y1X9_LACPN	Riboflavin synthase	ribE	27485802
tr|A0A0G9F9R5|A0A0G9F9R5_LACPN	UDP-glucose 4-epimerase	galE	27234000
tr|A0A0G9F9R5|A0A0G9F9R5_LACPN	UDP-glucose 4-epimerase	galE	27234000
tr|A0A0G9F9R5|A0A0G9F9R5_LACPN	UDP-glucose 4-epimerase	galE	27234000
tr|A0A0G9F9R5|A0A0G9F9R5_LACPN	UDP-glucose 4-epimerase	galE	27234000
tr|A0A162HI01|A0A162HI01_LACPN	Gram-positive cocci surface proteins LPxTG domain-containing protein	Lp19_1299	27176312
tr|A0A837P225|A0A837P225_LACPN	WxL domain-containing protein	WJL_0146	26924504
tr|A0A0G9GPI1|A0A0G9GPI1_LACPN	Amino acid ABC transporter ATP-binding protein	hisP	26589884
tr|A0A1E3KRB6|A0A1E3KRB6_LACPN	Siphovirus Gp157 family protein	LPJSA22_00550	26509668
tr|A0A151G4J3|A0A151G4J3_LACPN	Putative lysozyme	Lp19_2518	26398986
tr|A0A166GHQ9|A0A166GHQ9_LACPN	Pyruvate dehydrogenase E1 component subunit alpha	pdhA	26362980
tr|A0A166GHQ9|A0A166GHQ9_LACPN	Pyruvate dehydrogenase E1 component subunit alpha	pdhA	26362980
tr|A0A166GHQ9|A0A166GHQ9_LACPN	Pyruvate dehydrogenase E1 component subunit alpha	pdhA	26362980
tr|A0A166GHQ9|A0A166GHQ9_LACPN	Pyruvate dehydrogenase E1 component subunit alpha	pdhA	26362980
tr|A0A166GHQ9|A0A166GHQ9_LACPN	Pyruvate dehydrogenase E1 component subunit alpha	pdhA	26362980
tr|A0A166GHQ9|A0A166GHQ9_LACPN	Pyruvate dehydrogenase E1 component subunit alpha	pdhA	26362980
tr|A0A166GHQ9|A0A166GHQ9_LACPN	Pyruvate dehydrogenase E1 component subunit alpha	pdhA	26362980
tr|A0A166GHQ9|A0A166GHQ9_LACPN	Pyruvate dehydrogenase E1 component subunit alpha	pdhA	26362980
tr|A0A166GHQ9|A0A166GHQ9_LACPN	Pyruvate dehydrogenase E1 component subunit alpha	pdhA	26362980
tr|A0A166GHQ9|A0A166GHQ9_LACPN	Pyruvate dehydrogenase E1 component subunit alpha	pdhA	26362980
tr|A0A166GHQ9|A0A166GHQ9_LACPN	Pyruvate dehydrogenase E1 component subunit alpha	pdhA	26362980
tr|A0A166GHQ9|A0A166GHQ9_LACPN	Pyruvate dehydrogenase E1 component subunit alpha	pdhA	26362980
tr|A0A166GHQ9|A0A166GHQ9_LACPN	Pyruvate dehydrogenase E1 component subunit alpha	pdhA	26362980
sp|Q88VK7|IF2_LACPL	Translation initiation factor IF-2	infB	26140970
tr|A0A0G9FJF7|A0A0G9FJF7_LACPN	Beta sliding clamp	dnaN	25984486
tr|A0A0G9FJF7|A0A0G9FJF7_LACPN	Beta sliding clamp	dnaN	25984486
tr|A0A0G9FJF7|A0A0G9FJF7_LACPN	Beta sliding clamp	dnaN	25984486
sp|Q88VB2|DEF_LACPL	Peptide deformylase	def	25883176
tr|A0A0G9F732|A0A0G9F732_LACPN	Aminopeptidase	pepC	25636108
tr|A0AAP1K377|A0AAP1K377_LACPN	Ribulose-5-phosphate reductase	tarJ	24625044
tr|A0AAP1K377|A0AAP1K377_LACPN	Ribulose-5-phosphate reductase	tarJ	24625044
tr|A0AAP1K377|A0AAP1K377_LACPN	Ribulose-5-phosphate reductase	tarJ	24625044
tr|A0AAP1K377|A0AAP1K377_LACPN	Ribulose-5-phosphate reductase	tarJ	24625044
tr|A0A0G9GNE1|A0A0G9GNE1_LACPN	Peptide methionine sulfoxide reductase MsrA	msrA	24362974
tr|A0A0G9GQT3|A0A0G9GQT3_LACPN	Extracellular protein	Lp19_1086	24175184
tr|A0A1E3KWK9|A0A1E3KWK9_LACPN	Dipeptide-binding protein DppE	LPJSA22_03285	24061120
tr|A0A1E3KWK9|A0A1E3KWK9_LACPN	Dipeptide-binding protein DppE	LPJSA22_03285	24061120
tr|A0A1E3KWK9|A0A1E3KWK9_LACPN	Dipeptide-binding protein DppE	LPJSA22_03285	24061120
tr|A0A1E3KWK9|A0A1E3KWK9_LACPN	Dipeptide-binding protein DppE	LPJSA22_03285	24061120
sp|Q88Z97|SYM_LACPL	Methionine--tRNA ligase	metG	23985810
sp|Q88Z97|SYM_LACPL	Methionine--tRNA ligase	metG	23985810
sp|Q88Z97|SYM_LACPL	Methionine--tRNA ligase	metG	23985810
tr|A0A0G9F8J6|A0A0G9F8J6_LACPN	DUF3892 domain-containing protein	JH395_06875	23856138
sp|Q88WL6|RPOZ_LACPL	DNA-directed RNA polymerase subunit omega	rpoZ	23765744
tr|A0A0G9GI11|A0A0G9GI11_LACPN	Flavodoxin	JH395_03625	23521360
tr|A0A0M0CHJ1|A0A0M0CHJ1_LACPN	Cysteine synthase	cysK	23495068
tr|A0A0M0CHJ1|A0A0M0CHJ1_LACPN	Cysteine synthase	cysK	23495068
tr|A0A0M0CHJ1|A0A0M0CHJ1_LACPN	Cysteine synthase	cysK	23495068
tr|A0A0M0CHJ1|A0A0M0CHJ1_LACPN	Cysteine synthase	cysK	23495068
tr|A0A0M0CHJ1|A0A0M0CHJ1_LACPN	Cysteine synthase	cysK	23495068
tr|A0A0M0CHJ1|A0A0M0CHJ1_LACPN	Cysteine synthase	cysK	23495068
tr|A0A0M0CHJ1|A0A0M0CHJ1_LACPN	Cysteine synthase	cysK	23495068
tr|A0A0M0CHJ1|A0A0M0CHJ1_LACPN	Cysteine synthase	cysK	23495068
sp|Q88Z14|NADE_LACPL	NH(3)-dependent NAD(+) synthetase	nadE	23045306
sp|Q88Z14|NADE_LACPL	NH(3)-dependent NAD(+) synthetase	nadE	23045306
sp|Q88Z14|NADE_LACPL	NH(3)-dependent NAD(+) synthetase	nadE	23045306
tr|A0A0G9FDA4|A0A0G9FDA4_LACPN	ABC transporter periplasmic spermidineputrescine-binding protein PotD	LPJSA22_00298	22915630
tr|A0A0M0CGL0|A0A0M0CGL0_LACPN	PTS system cellobiose-specific IIA component	NAB2_3570	22106976
tr|A0A0M0CGL0|A0A0M0CGL0_LACPN	PTS system cellobiose-specific IIA component	NAB2_3570	22106976
tr|A0A0M3UQ04|A0A0M3UQ04_LACPN	Oxidoreductase Gfo/Idh/MocA family	LPJSA22_01092	21699788
tr|A0A0G9F824|A0A0G9F824_LACPN	Class I SAM-dependent methyltransferase	JH395_02330	21408470
tr|A0A165RR18|A0A165RR18_LACPN	Biphenyl-2 3-diol 1 2-dioxygenase III-relatedprotein	Lp19_1383	21391920
sp|Q88XX3|RS14Z_LACPL	Small ribosomal subunit protein uS14B	rpsZ	21363472
tr|A0A0G9F8U7|A0A0G9F8U7_LACPN	Peptidase T	pepT	21317784
tr|A0A0G9FBX4|A0A0G9FBX4_LACPN	lipoate--protein ligase	lplA	21032084
tr|A0A0G9FBX4|A0A0G9FBX4_LACPN	lipoate--protein ligase	lplA	21032084
tr|A0A0G9FBX4|A0A0G9FBX4_LACPN	lipoate--protein ligase	lplA	21032084
tr|A0A165RIJ5|A0A165RIJ5_LACPN	ATP-dependent Clp protease ATP-binding subunitClpC	Lp19_2396	20969582
tr|A0A151G2V8|A0A151G2V8_LACPN	6-phospho-beta-glucosidase	JH395_03690	20907164
tr|A0A151G2V8|A0A151G2V8_LACPN	6-phospho-beta-glucosidase	JH395_03690	20907164
sp|Q88WG9|FABZ_LACPL	3-hydroxyacyl-[acyl-carrier-protein] dehydratase FabZ	fabZ	20775024
sp|Q88WG9|FABZ_LACPL	3-hydroxyacyl-[acyl-carrier-protein] dehydratase FabZ	fabZ	20775024
sp|Q88WG9|FABZ_LACPL	3-hydroxyacyl-[acyl-carrier-protein] dehydratase FabZ	fabZ	20775024
sp|Q88WG9|FABZ_LACPL	3-hydroxyacyl-[acyl-carrier-protein] dehydratase FabZ	fabZ	20775024
sp|Q88WG9|FABZ_LACPL	3-hydroxyacyl-[acyl-carrier-protein] dehydratase FabZ	fabZ	20775024
sp|Q88XZ0|RS12_LACPL	Small ribosomal subunit protein uS12	rpsL	20226286
tr|A0A0G9FHB6|A0A0G9FHB6_LACPN	Oxidoreductase	JH395_08235	20099726
tr|A0A0M0CIJ2|A0A0M0CIJ2_LACPN	Acetate kinase	ackA	19922560
tr|A0A0M0CIJ2|A0A0M0CIJ2_LACPN	Acetate kinase	ackA	19922560
tr|A0A0M0CIJ2|A0A0M0CIJ2_LACPN	Acetate kinase	ackA	19922560
tr|A0A0M0CIJ2|A0A0M0CIJ2_LACPN	Acetate kinase	ackA	19922560
tr|A0A0M0CIJ2|A0A0M0CIJ2_LACPN	Acetate kinase	ackA	19922560
tr|A0A0M0CIJ2|A0A0M0CIJ2_LACPN	Acetate kinase	ackA	19922560
tr|A0A0M0CIJ2|A0A0M0CIJ2_LACPN	Acetate kinase	ackA	19922560
tr|A0A0M0CIJ2|A0A0M0CIJ2_LACPN	Acetate kinase	ackA	19922560
tr|A0A0G9FCH7|A0A0G9FCH7_LACPN	Oxidoreductase aldo/keto reductase family	NAB2_0083	19654956
tr|A0A165F3W4|A0A165F3W4_LACPN	acetyl-CoA carboxytransferase	JH395_08175	19610416
tr|A0A165F3W4|A0A165F3W4_LACPN	acetyl-CoA carboxytransferase	JH395_08175	19610416
tr|A0A165F3W4|A0A165F3W4_LACPN	acetyl-CoA carboxytransferase	JH395_08175	19610416
tr|A0A165F3W4|A0A165F3W4_LACPN	acetyl-CoA carboxytransferase	JH395_08175	19610416
tr|A0A165F3W4|A0A165F3W4_LACPN	acetyl-CoA carboxytransferase	JH395_08175	19610416
tr|A0A165F3W4|A0A165F3W4_LACPN	acetyl-CoA carboxytransferase	JH395_08175	19610416
tr|A0A165F3W4|A0A165F3W4_LACPN	acetyl-CoA carboxytransferase	JH395_08175	19610416
tr|A0A165F3W4|A0A165F3W4_LACPN	acetyl-CoA carboxytransferase	JH395_08175	19610416
tr|A0A165F3W4|A0A165F3W4_LACPN	acetyl-CoA carboxytransferase	JH395_08175	19610416
tr|A0A166AI13|A0A166AI13_LACPN	Alpha-acetolactate decarboxylase	alsD	19585652
tr|A0A166AI13|A0A166AI13_LACPN	Alpha-acetolactate decarboxylase	alsD	19585652
tr|A0A166AI13|A0A166AI13_LACPN	Alpha-acetolactate decarboxylase	alsD	19585652
tr|A0A166AI13|A0A166AI13_LACPN	Alpha-acetolactate decarboxylase	alsD	19585652
tr|A0A0G9F8Y0|A0A0G9F8Y0_LACPN	Hypoxanthine phosphoribosyltransferase	hprT	19424228
tr|A0A0G9F8Y0|A0A0G9F8Y0_LACPN	Hypoxanthine phosphoribosyltransferase	hprT	19424228
tr|A0A0G9F8Y0|A0A0G9F8Y0_LACPN	Hypoxanthine phosphoribosyltransferase	hprT	19424228
tr|A0A0G9F8Y0|A0A0G9F8Y0_LACPN	Hypoxanthine phosphoribosyltransferase	hprT	19424228
tr|A0A0G9F8Y0|A0A0G9F8Y0_LACPN	Hypoxanthine phosphoribosyltransferase	hprT	19424228
sp|P77888|PYRF_LACPL	Orotidine 5'-phosphate decarboxylase	pyrF	19181650
sp|P77888|PYRF_LACPL	Orotidine 5'-phosphate decarboxylase	pyrF	19181650
sp|P77888|PYRF_LACPL	Orotidine 5'-phosphate decarboxylase	pyrF	19181650
tr|A0A162EZR8|A0A162EZR8_LACPN	Beta-lactamase class C and other penicillinbinding protein	Lp19_2532	19048168
tr|A0A0G9F9W4|A0A0G9F9W4_LACPN	Citrate lyase subunit beta	citE	18900076
sp|Q88XQ4|XPT_LACPL	Xanthine phosphoribosyltransferase	xpt	18770788
sp|Q88XQ4|XPT_LACPL	Xanthine phosphoribosyltransferase	xpt	18770788
sp|Q88XQ4|XPT_LACPL	Xanthine phosphoribosyltransferase	xpt	18770788
sp|Q88XQ4|XPT_LACPL	Xanthine phosphoribosyltransferase	xpt	18770788
sp|Q88VE2|CLPX_LACPL	ATP-dependent Clp protease ATP-binding subunit ClpX	clpX	18340024
tr|A0A165D4C8|A0A165D4C8_LACPN	Riboflavin biosynthesis protein RibD	Lp19_2864	18240728
tr|A0A165D4C8|A0A165D4C8_LACPN	Riboflavin biosynthesis protein RibD	Lp19_2864	18240728
tr|A0A165D4C8|A0A165D4C8_LACPN	Riboflavin biosynthesis protein RibD	Lp19_2864	18240728
tr|A0A165D4C8|A0A165D4C8_LACPN	Riboflavin biosynthesis protein RibD	Lp19_2864	18240728
tr|A0A165D4C8|A0A165D4C8_LACPN	Riboflavin biosynthesis protein RibD	Lp19_2864	18240728
tr|A0A0G9FBP6|A0A0G9FBP6_LACPN	Aminopeptidase P family protein	pepP	18121654
tr|A0A0G9FE82|A0A0G9FE82_LACPN	PTS sugar transporter subunit IIA	fruB	17991032
tr|A0A0G9FE82|A0A0G9FE82_LACPN	PTS sugar transporter subunit IIA	fruB	17991032
tr|A0A0G9FE82|A0A0G9FE82_LACPN	PTS sugar transporter subunit IIA	fruB	17991032
tr|A0A0G9FE82|A0A0G9FE82_LACPN	PTS sugar transporter subunit IIA	fruB	17991032
tr|A0A0G9FE82|A0A0G9FE82_LACPN	PTS sugar transporter subunit IIA	fruB	17991032
tr|A0A0G9FE82|A0A0G9FE82_LACPN	PTS sugar transporter subunit IIA	fruB	17991032
tr|A0A0G9FE82|A0A0G9FE82_LACPN	PTS sugar transporter subunit IIA	fruB	17991032
tr|A0A0G9FE82|A0A0G9FE82_LACPN	PTS sugar transporter subunit IIA	fruB	17991032
tr|A0A0G9FE82|A0A0G9FE82_LACPN	PTS sugar transporter subunit IIA	fruB	17991032
tr|A0A0G9FE82|A0A0G9FE82_LACPN	PTS sugar transporter subunit IIA	fruB	17991032
tr|A0A0G9FE82|A0A0G9FE82_LACPN	PTS sugar transporter subunit IIA	fruB	17991032
tr|A0A0G9FE82|A0A0G9FE82_LACPN	PTS sugar transporter subunit IIA	fruB	17991032
tr|A0A165QWG4|A0A165QWG4_LACPN	Lipoprotein	Lp19_2807	17832898
tr|A0A162GBE3|A0A162GBE3_LACPN	Ferric iron ABC transporter iron-bindingprotein	Lp19_3146	17525496
tr|A0A2S3U5S2|A0A2S3U5S2_LACPN	Uncharacterized protein	S101258_01827	17344662
tr|A0A1E3KSC3|A0A1E3KSC3_LACPN	A-agglutinin anchorage subunit	LPJSA22_00915	17249036
tr|A0A165RFH1|A0A165RFH1_LACPN	Glyoxylate reductase	gyaR	17181520
tr|A0A165RFH1|A0A165RFH1_LACPN	Glyoxylate reductase	gyaR	17181520
tr|A0A165RFH1|A0A165RFH1_LACPN	Glyoxylate reductase	gyaR	17181520
tr|A0A165RFH1|A0A165RFH1_LACPN	Glyoxylate reductase	gyaR	17181520
sp|Q88YX9|SYC_LACPL	Cysteine--tRNA ligase	cysS	17177410
tr|A0A165S565|A0A165S565_LACPN	Cell wall-associated murein hydrolase LytC	Lp19_1062	17119148
tr|A0A162GC49|A0A162GC49_LACPN	3-hydroxyacyl-[acyl-carrier-protein] dehydratase	JH395_08190	17075140
tr|A0A162GC49|A0A162GC49_LACPN	3-hydroxyacyl-[acyl-carrier-protein] dehydratase	JH395_08190	17075140
tr|A0A162GC49|A0A162GC49_LACPN	3-hydroxyacyl-[acyl-carrier-protein] dehydratase	JH395_08190	17075140
tr|A0A162GC49|A0A162GC49_LACPN	3-hydroxyacyl-[acyl-carrier-protein] dehydratase	JH395_08190	17075140
tr|A0A162GC49|A0A162GC49_LACPN	3-hydroxyacyl-[acyl-carrier-protein] dehydratase	JH395_08190	17075140
tr|A0AB34Y7X8|A0AB34Y7X8_LACPN	Uncharacterized protein	Nizo2260_0125	16870910
tr|A0A0G9FGU8|A0A0G9FGU8_LACPN	6-phospho-beta-glucosidase	JH395_03695	16837738
tr|A0A0G9FGU8|A0A0G9FGU8_LACPN	6-phospho-beta-glucosidase	JH395_03695	16837738
tr|A0A0G9GM14|A0A0G9GM14_LACPN	ABM domain-containing protein	JH395_05920	16650270
tr|A0A0G9GU50|A0A0G9GU50_LACPN	Response regulator ArlR	JH395_08765	16318556
tr|A0A0G9FC28|A0A0G9FC28_LACPN	UDP-N-acetylglucosamine 2-epimerase (non-hydrolyzing)	wecB	16070294
tr|A0A0G9FC28|A0A0G9FC28_LACPN	UDP-N-acetylglucosamine 2-epimerase (non-hydrolyzing)	wecB	16070294
tr|A0A0G9FC28|A0A0G9FC28_LACPN	UDP-N-acetylglucosamine 2-epimerase (non-hydrolyzing)	wecB	16070294
tr|A0A0G9FC28|A0A0G9FC28_LACPN	UDP-N-acetylglucosamine 2-epimerase (non-hydrolyzing)	wecB	16070294
tr|A0A0G9FC28|A0A0G9FC28_LACPN	UDP-N-acetylglucosamine 2-epimerase (non-hydrolyzing)	wecB	16070294
tr|A0A0G9FC28|A0A0G9FC28_LACPN	UDP-N-acetylglucosamine 2-epimerase (non-hydrolyzing)	wecB	16070294
tr|A0A0L7Y2T3|A0A0L7Y2T3_LACPN	2 5-diketo-D-gluconic acid reductase	dkgA	15977320
tr|A0A151G6Q1|A0A151G6Q1_LACPN	Extracellular protein	Lp19_1767	15653581
tr|A0A0G9FBQ2|A0A0G9FBQ2_LACPN	Uncharacterized protein	Lp19_2998	15522346
tr|A0A0L7Y2W3|A0A0L7Y2W3_LACPN	Nucleoside transport protein	JH395_02210	15461419
tr|A0AAW3FK03|A0AAW3FK03_LACPN	Uncharacterized protein	CMPG5300_3109	15452209
tr|A0A1E3KQW1|A0A1E3KQW1_LACPN	Capsular polysaccharide biosynthesis protein CpsC	LPJSA22_01116	15092062
sp|Q88U22|PUR7_LACPL	Phosphoribosylaminoimidazole-succinocarboxamide synthase	purC	15062104
sp|Q88U22|PUR7_LACPL	Phosphoribosylaminoimidazole-succinocarboxamide synthase	purC	15062104
sp|Q88U22|PUR7_LACPL	Phosphoribosylaminoimidazole-succinocarboxamide synthase	purC	15062104
tr|A0AAW3FNX8|A0AAW3FNX8_LACPN	Quaternary amine transport ATP-binding protein	opuA	14847619
tr|A0A837P5I6|A0A837P5I6_LACPN	Ribonucleoside-diphosphate reductase	WJL_0985	14790856
tr|A0A837P5I6|A0A837P5I6_LACPN	Ribonucleoside-diphosphate reductase	WJL_0985	14790856
tr|A0A837P5I6|A0A837P5I6_LACPN	Ribonucleoside-diphosphate reductase	WJL_0985	14790856
tr|A0A837P5I6|A0A837P5I6_LACPN	Ribonucleoside-diphosphate reductase	WJL_0985	14790856
sp|Q88VZ4|KCY_LACPL	Cytidylate kinase	cmk	14691496
sp|Q88VZ4|KCY_LACPL	Cytidylate kinase	cmk	14691496
sp|Q88VZ4|KCY_LACPL	Cytidylate kinase	cmk	14691496
tr|A0A0G9GHH8|A0A0G9GHH8_LACPN	RNA binding protein contains ribosomal proteinS1 domain	JH395_13090	14670170
sp|Q88VH0|APT_LACPL	Adenine phosphoribosyltransferase	apt	14603150
sp|Q88VH0|APT_LACPL	Adenine phosphoribosyltransferase	apt	14603150
sp|Q88VH0|APT_LACPL	Adenine phosphoribosyltransferase	apt	14603150
tr|A0A2S3U3G9|A0A2S3U3G9_LACPN	Integral membrane protein	S101258_02434	14573878
tr|A0A1E3KVD1|A0A1E3KVD1_LACPN	Dehydrogenase/reductase SDR family member on chromosome	LPJSA22_02810	14316850
sp|Q88WR2|SYFB_LACPL	Phenylalanine--tRNA ligase beta subunit	pheT	14253488
tr|A0A0G9GQF5|A0A0G9GQF5_LACPN	Transcription termination/antitermination protein NusA	nusA	14210093
tr|A0A162F1W8|A0A162F1W8_LACPN	choloylglycine hydrolase	Lp19_0763	14199313
tr|A0A162F1W8|A0A162F1W8_LACPN	choloylglycine hydrolase	Lp19_0763	14199313
tr|A0A162F1W8|A0A162F1W8_LACPN	choloylglycine hydrolase	Lp19_0763	14199313
tr|A0A0G9GLB0|A0A0G9GLB0_LACPN	Serine-type D-Ala-D-Ala carboxypeptidase	LPJSA22_01376	14186079
tr|A0A0G9FBM6|A0A0G9FBM6_LACPN	Protein serine/threonine phosphatase PrpC regulation of stationary phase	Lp19_3031	13979066
tr|A0A0P8Z8F9|A0A0P8Z8F9_LACPN	Alcohol dehydrogenase	JH395_01405	13679692
sp|Q88V13|YQGF_LACPL	Putative pre-16S rRNA nuclease	lp_2274	13641541
tr|A0A0G9FDJ3|A0A0G9FDJ3_LACPN	Oligopeptide transport ATP-binding protein OppF	Lp19_0448	13539315
tr|A0A0G9FDJ3|A0A0G9FDJ3_LACPN	Oligopeptide transport ATP-binding protein OppF	Lp19_0448	13539315
tr|A0A0G9FDJ3|A0A0G9FDJ3_LACPN	Oligopeptide transport ATP-binding protein OppF	Lp19_0448	13539315
tr|A0A165M9S5|A0A165M9S5_LACPN	Aspartate--tRNA ligase	darS	13493294
sp|P77884|PYRC_LACPL	Dihydroorotase	pyrC	13483490
sp|P77884|PYRC_LACPL	Dihydroorotase	pyrC	13483490
sp|P77884|PYRC_LACPL	Dihydroorotase	pyrC	13483490
tr|A0A0M0CGK6|A0A0M0CGK6_LACPN	Hydrolase	Lp19_1574	13453333
tr|A0A837NKZ7|A0A837NKZ7_LACPN	Integral membrane protein	N876_0206975	13434899
tr|A0A0G9FDE6|A0A0G9FDE6_LACPN	Dihydroxyacetone kinase subunit L	dhaL	13223938
tr|A0A0G9FDE6|A0A0G9FDE6_LACPN	Dihydroxyacetone kinase subunit L	dhaL	13223938
tr|H6QXS0|H6QXS0_LACPN	Mucus-binding protein (Fragment)	mub	12994518
tr|A0A151G4Z9|A0A151G4Z9_LACPN	tRNA-dihydrouridine synthase	Lp19_0105	12547919
tr|A0A1E3KMB0|A0A1E3KMB0_LACPN	Rv2525c-like glycoside hydrolase-like domain-containing protein	LPJSA22_03345	12527004
tr|A0A0G9GRR7|A0A0G9GRR7_LACPN	Uncharacterized protein	Lp19_1882	12418058
tr|A0A0G9FCE9|A0A0G9FCE9_LACPN	Uncharacterized protein	JH395_13710	12344192
tr|A0A0G9FEH2|A0A0G9FEH2_LACPN	Galactosyl transferase CpsE	JH395_10230	12273891
tr|A0A0G9FGS7|A0A0G9FGS7_LACPN	Uncharacterized protein	Lp19_1569	12243698
tr|A0A0G9FCI0|A0A0G9FCI0_LACPN	Lipoprotein	JH395_08785	12126716
tr|A0A1E3KW92|A0A1E3KW92_LACPN	Uncharacterized protein	LPJSA22_02955	12083704
tr|A0A0G9FDJ7|A0A0G9FDJ7_LACPN	Phosphocarrier protein HPr	JH395_10055	11710501
tr|A0A837NJX4|A0A837NJX4_LACPN	Asparagine--tRNA ligase	asnC	11621928
tr|A0A837NJX4|A0A837NJX4_LACPN	Asparagine--tRNA ligase	asnC	11621928
tr|A0A837NJX4|A0A837NJX4_LACPN	Asparagine--tRNA ligase	asnC	11621928
tr|A0A837NJX4|A0A837NJX4_LACPN	Asparagine--tRNA ligase	asnC	11621928
tr|A0A837NJX4|A0A837NJX4_LACPN	Asparagine--tRNA ligase	asnC	11621928
tr|A0A837NJX4|A0A837NJX4_LACPN	Asparagine--tRNA ligase	asnC	11621928
tr|A0A837NJX4|A0A837NJX4_LACPN	Asparagine--tRNA ligase	asnC	11621928
sp|Q88UU4|ATPE_LACPL	ATP synthase epsilon chain	atpC	11587707
sp|Q88UU4|ATPE_LACPL	ATP synthase epsilon chain	atpC	11587707
sp|Q88UU4|ATPE_LACPL	ATP synthase epsilon chain	atpC	11587707
tr|A0A0G9FDP9|A0A0G9FDP9_LACPN	Nucleotide-binding protein UspA family	JH395_14810	11557920
tr|A0A837NJP9|A0A837NJP9_LACPN	Heat-shock protein	N876_0202695	11549161
tr|A0A0G9FA99|A0A0G9FA99_LACPN	Acetolactate synthase	Lp19_2388	11529440
tr|A0A0G9FA99|A0A0G9FA99_LACPN	Acetolactate synthase	Lp19_2388	11529440
tr|A0A0G9FA99|A0A0G9FA99_LACPN	Acetolactate synthase	Lp19_2388	11529440
tr|A0A0G9FA99|A0A0G9FA99_LACPN	Acetolactate synthase	Lp19_2388	11529440
tr|A0A0G9FA99|A0A0G9FA99_LACPN	Acetolactate synthase	Lp19_2388	11529440
tr|A0A0G9FA99|A0A0G9FA99_LACPN	Acetolactate synthase	Lp19_2388	11529440
tr|A0A0G9FA99|A0A0G9FA99_LACPN	Acetolactate synthase	Lp19_2388	11529440
tr|A0A0G9FA99|A0A0G9FA99_LACPN	Acetolactate synthase	Lp19_2388	11529440
tr|A0A165R5T9|A0A165R5T9_LACPN	Prophage Lp2 protein 53	Lp19_3429	11495146
tr|A0A165EMP6|A0A165EMP6_LACPN	Nitroreductase family protein	JH395_04385	11472038
sp|Q88VS0|ERA_LACPL	GTPase Era	era	11331630
sp|O08322|OTC_LACPL	Ornithine carbamoyltransferase	argF	11119717
sp|O08322|OTC_LACPL	Ornithine carbamoyltransferase	argF	11119717
sp|O08322|OTC_LACPL	Ornithine carbamoyltransferase	argF	11119717
sp|O08322|OTC_LACPL	Ornithine carbamoyltransferase	argF	11119717
tr|A0A0G9GMV3|A0A0G9GMV3_LACPN	Cysteine desulfurase	iscS	11098168
tr|A0A0G9GMV3|A0A0G9GMV3_LACPN	Cysteine desulfurase	iscS	11098168
tr|A0A0G9GMV3|A0A0G9GMV3_LACPN	Cysteine desulfurase	iscS	11098168
tr|A0A0G9GMV3|A0A0G9GMV3_LACPN	Cysteine desulfurase	iscS	11098168
sp|F9UQC5|DIVIB_LACPL	Cell division protein DivIB	divIB	11031474
tr|A0A0G9F7Q0|A0A0G9F7Q0_LACPN	Alpha/beta hydrolase	JH395_04400	10990289
tr|A0A2S3U3V4|A0A2S3U3V4_LACPN	UDP-glucose 4-epimerase	S101258_02653	10845752
tr|A0A2S3U3V4|A0A2S3U3V4_LACPN	UDP-glucose 4-epimerase	S101258_02653	10845752
tr|A0A2S3U3V4|A0A2S3U3V4_LACPN	UDP-glucose 4-epimerase	S101258_02653	10845752
tr|A0A2S3U3V4|A0A2S3U3V4_LACPN	UDP-glucose 4-epimerase	S101258_02653	10845752
tr|A0A151G578|A0A151G578_LACPN	Cell surface protein	JH395_02940	10249125
tr|A0A165S9A4|A0A165S9A4_LACPN	LtrC-like protein	Lp19_0311	10166144
tr|A0A166JH05|A0A166JH05_LACPN	N5-carboxyaminoimidazole ribonucleotide synthase	purK	10054388
tr|A0A166JH05|A0A166JH05_LACPN	N5-carboxyaminoimidazole ribonucleotide synthase	purK	10054388
tr|A0A166JH05|A0A166JH05_LACPN	N5-carboxyaminoimidazole ribonucleotide synthase	purK	10054388
tr|A0A0G9FBG5|A0A0G9FBG5_LACPN	Ribonuclease R	rnr	10009690
tr|A0A0G9GHW9|A0A0G9GHW9_LACPN	Probable peptidoglycan glycosyltransferase FtsW	Lp19_3530	9956779
sp|Q88YD2|PPK1_LACPL	Polyphosphate kinase	ppk	9946976
sp|Q88YD2|PPK1_LACPL	Polyphosphate kinase	ppk	9946976
tr|A0A0G9FD51|A0A0G9FD51_LACPN	nucleoside-diphosphate kinase	ndk	9892931
tr|A0A0G9FD51|A0A0G9FD51_LACPN	nucleoside-diphosphate kinase	ndk	9892931
tr|A0A0G9FD51|A0A0G9FD51_LACPN	nucleoside-diphosphate kinase	ndk	9892931
tr|A0A0G9FD51|A0A0G9FD51_LACPN	nucleoside-diphosphate kinase	ndk	9892931
tr|A0A0G9FD51|A0A0G9FD51_LACPN	nucleoside-diphosphate kinase	ndk	9892931
tr|A0A0G9FD51|A0A0G9FD51_LACPN	nucleoside-diphosphate kinase	ndk	9892931
tr|A0A0G9FD51|A0A0G9FD51_LACPN	nucleoside-diphosphate kinase	ndk	9892931
tr|A0A0G9FD51|A0A0G9FD51_LACPN	nucleoside-diphosphate kinase	ndk	9892931
tr|A0A165RC87|A0A165RC87_LACPN	Integral membrane protein	Lp19_1971	9821472
tr|A0A0G9FGQ5|A0A0G9FGQ5_LACPN	Fumarate reductase flavoprotein subunitprecursor	JH395_03895	9797572
tr|A0A0G9FGQ5|A0A0G9FGQ5_LACPN	Fumarate reductase flavoprotein subunitprecursor	JH395_03895	9797572
tr|A0A162HJR7|A0A162HJR7_LACPN	Uncharacterized protein	Lp19_0364	9480141
tr|A0A165R290|A0A165R290_LACPN	carbamoyl-phosphate synthase (ammonia)	Lp19_3177	9359090
tr|A0A165R290|A0A165R290_LACPN	carbamoyl-phosphate synthase (ammonia)	Lp19_3177	9359090
tr|A0A165R290|A0A165R290_LACPN	carbamoyl-phosphate synthase (ammonia)	Lp19_3177	9359090
tr|A0A165R290|A0A165R290_LACPN	carbamoyl-phosphate synthase (ammonia)	Lp19_3177	9359090
tr|A0A165R290|A0A165R290_LACPN	carbamoyl-phosphate synthase (ammonia)	Lp19_3177	9359090
tr|A0A165R290|A0A165R290_LACPN	carbamoyl-phosphate synthase (ammonia)	Lp19_3177	9359090
tr|A0A0G9GKG1|A0A0G9GKG1_LACPN	Pyrroline-5-carboxylate reductase	proC	9251793
tr|A0A0G9GKG1|A0A0G9GKG1_LACPN	Pyrroline-5-carboxylate reductase	proC	9251793
tr|A0A0G9GKG1|A0A0G9GKG1_LACPN	Pyrroline-5-carboxylate reductase	proC	9251793
tr|A0A0G9GKG1|A0A0G9GKG1_LACPN	Pyrroline-5-carboxylate reductase	proC	9251793
tr|A0A0M0CE91|A0A0M0CE91_LACPN	Preprotein translocase subunit YajC	yajC	9250881
tr|A0A0M0CE91|A0A0M0CE91_LACPN	Preprotein translocase subunit YajC	yajC	9250881
tr|A0A0M0CE91|A0A0M0CE91_LACPN	Preprotein translocase subunit YajC	yajC	9250881
tr|A0A0G9GU15|A0A0G9GU15_LACPN	PF03932 family protein CutC	cutC	9181127
sp|Q88UZ4|RECA_LACPL	Protein RecA	recA	9065735
tr|A0A0G9FBX6|A0A0G9FBX6_LACPN	Putative RNA-binding protein YqeI	yhbY	8999308
tr|A0A0M4RRB4|A0A0M4RRB4_LACPN	Pyruvate carboxylase	JH395_06305	8994145
tr|A0A0M4RRB4|A0A0M4RRB4_LACPN	Pyruvate carboxylase	JH395_06305	8994145
tr|A0A0M4RRB4|A0A0M4RRB4_LACPN	Pyruvate carboxylase	JH395_06305	8994145
tr|A0A0M4RRB4|A0A0M4RRB4_LACPN	Pyruvate carboxylase	JH395_06305	8994145
tr|A0A0M4RRB4|A0A0M4RRB4_LACPN	Pyruvate carboxylase	JH395_06305	8994145
tr|A0A0M4RRB4|A0A0M4RRB4_LACPN	Pyruvate carboxylase	JH395_06305	8994145
tr|A0A0M4RRB4|A0A0M4RRB4_LACPN	Pyruvate carboxylase	JH395_06305	8994145
tr|A0A165QCH1|A0A165QCH1_LACPN	Signal recognition particle receptor FtsY	ftsY	8814278
tr|A0A165QCH1|A0A165QCH1_LACPN	Signal recognition particle receptor FtsY	ftsY	8814278
tr|A0A165QCH1|A0A165QCH1_LACPN	Signal recognition particle receptor FtsY	ftsY	8814278
sp|Q88VM1|DNAJ_LACPL	Chaperone protein DnaJ	dnaJ	8659054
tr|A0A0L7Y5D8|A0A0L7Y5D8_LACPN	carbonic anhydrase	JH395_03875	8600589
tr|A0A0L7Y5D8|A0A0L7Y5D8_LACPN	carbonic anhydrase	JH395_03875	8600589
tr|A0A0G9F631|A0A0G9F631_LACPN	Alpha/beta fold hydrolase	JH395_04270	8512974
tr|A0A0G9F802|A0A0G9F802_LACPN	Lipoprotein	LPJSA22_02209	8456460
tr|A0A0G9F692|A0A0G9F692_LACPN	Preprotein translocase subunit SecB	JH395_10370	8431764
tr|A0A0G9GMX8|A0A0G9GMX8_LACPN	PTS sugar transporter subunit IIA	JH395_12530	8410698
tr|A0A0G9GMX8|A0A0G9GMX8_LACPN	PTS sugar transporter subunit IIA	JH395_12530	8410698
tr|A0A0G9GMX8|A0A0G9GMX8_LACPN	PTS sugar transporter subunit IIA	JH395_12530	8410698
tr|A0A0G9GMX8|A0A0G9GMX8_LACPN	PTS sugar transporter subunit IIA	JH395_12530	8410698
tr|A0A0G9GMX8|A0A0G9GMX8_LACPN	PTS sugar transporter subunit IIA	JH395_12530	8410698
tr|A0A0G9GMX8|A0A0G9GMX8_LACPN	PTS sugar transporter subunit IIA	JH395_12530	8410698
tr|A0A0G9GMX8|A0A0G9GMX8_LACPN	PTS sugar transporter subunit IIA	JH395_12530	8410698
tr|A0A0G9GMX8|A0A0G9GMX8_LACPN	PTS sugar transporter subunit IIA	JH395_12530	8410698
tr|A0A0L7Y2Q2|A0A0L7Y2Q2_LACPN	Aldo/keto reductase	JH395_02435	8239917
sp|Q88U24|PURQ_LACPL	Phosphoribosylformylglycinamidine synthase subunit PurQ	purQ	8044260
sp|Q88U24|PURQ_LACPL	Phosphoribosylformylglycinamidine synthase subunit PurQ	purQ	8044260
sp|Q88U24|PURQ_LACPL	Phosphoribosylformylglycinamidine synthase subunit PurQ	purQ	8044260
tr|A0A0G9FDE1|A0A0G9FDE1_LACPN	Zn-dependent protease	LPJSA22_00331	7.99068e+06
tr|A0A0G9FC11|A0A0G9FC11_LACPN	Histidine kinase of the competence regulonComD	LPJSA22_03192	7920098
tr|A0A0G9FC11|A0A0G9FC11_LACPN	Histidine kinase of the competence regulonComD	LPJSA22_03192	7920098
sp|Q88W76|FTHS_LACPL	Formate--tetrahydrofolate ligase	fhs	7.83491e+06
sp|Q88W76|FTHS_LACPL	Formate--tetrahydrofolate ligase	fhs	7.83491e+06
sp|Q88W76|FTHS_LACPL	Formate--tetrahydrofolate ligase	fhs	7.83491e+06
sp|Q88W76|FTHS_LACPL	Formate--tetrahydrofolate ligase	fhs	7.83491e+06
sp|Q88W76|FTHS_LACPL	Formate--tetrahydrofolate ligase	fhs	7.83491e+06
sp|Q88W76|FTHS_LACPL	Formate--tetrahydrofolate ligase	fhs	7.83491e+06
tr|A0AAW3FP70|A0AAW3FP70_LACPN	Beta-ketoacyl-[acyl-carrier-protein] synthase III	fabH2	7774887
tr|A0AAW3FP70|A0AAW3FP70_LACPN	Beta-ketoacyl-[acyl-carrier-protein] synthase III	fabH2	7774887
tr|A0AAW3FP70|A0AAW3FP70_LACPN	Beta-ketoacyl-[acyl-carrier-protein] synthase III	fabH2	7774887
tr|A0A0G9F6Q9|A0A0G9F6Q9_LACPN	Tryptophan--tRNA ligase	warS	7.76602e+06
tr|A0A0M0CI32|A0A0M0CI32_LACPN	Uncharacterized protein	JH395_02890	7762298
sp|Q88VX7|CLPB_LACPL	Chaperone protein ClpB	clpB	7733140
tr|A0A0G9F8P4|A0A0G9F8P4_LACPN	Di-/tripeptide transporter	Lp19_2028	7.64183e+06
tr|A0A0G9F8P4|A0A0G9F8P4_LACPN	Di-/tripeptide transporter	Lp19_2028	7.64183e+06
tr|A0A0G9F8P4|A0A0G9F8P4_LACPN	Di-/tripeptide transporter	Lp19_2028	7.64183e+06
tr|A0A0G9F8P4|A0A0G9F8P4_LACPN	Di-/tripeptide transporter	Lp19_2028	7.64183e+06
tr|A0A0G9F8P4|A0A0G9F8P4_LACPN	Di-/tripeptide transporter	Lp19_2028	7.64183e+06
tr|A0A0G9F8P4|A0A0G9F8P4_LACPN	Di-/tripeptide transporter	Lp19_2028	7.64183e+06
tr|A0A076U6I4|A0A076U6I4_LACPN	AbrB family transcriptional regulator	S101258_00055	7.42698e+06
sp|Q88V12|Y2275_LACPL	UPF0297 protein lp_2275	lp_2275	7405541
sp|Q88UT2|RF1_LACPL	Peptide chain release factor 1	prfA	7405047
tr|A0A0G9FDP4|A0A0G9FDP4_LACPN	ABC transporter ATP-binding and permeaseprotein	nrtC	7351080
tr|A0A0G9FAQ5|A0A0G9FAQ5_LACPN	Uncharacterized protein	JH395_04135	7310107
tr|A0A0G9FA32|A0A0G9FA32_LACPN	Glutamate transport ATP-binding protein	Lp19_2278	7.27392e+06
tr|A0A165RZP3|A0A165RZP3_LACPN	Extracellular protein	Lp19_0684	7250248
sp|Q88V24|DAPEL_LACPL	N-acetyldiaminopimelate deacetylase	lp_2263	7238463
sp|Q88V24|DAPEL_LACPL	N-acetyldiaminopimelate deacetylase	lp_2263	7238463
sp|Q88V24|DAPEL_LACPL	N-acetyldiaminopimelate deacetylase	lp_2263	7238463
sp|Q88V24|DAPEL_LACPL	N-acetyldiaminopimelate deacetylase	lp_2263	7238463
tr|A0A837NG43|A0A837NG43_LACPN	Gamma-D-glutamyl-meso-diaminopimelate peptidase	N876_0210980	7223055
tr|A0A2S3U751|A0A2S3U751_LACPN	Single-stranded DNA-binding protein	S101258_01423	7074183
sp|Q88Y23|MURE_LACPL	UDP-N-acetylmuramoyl-L-alanyl-D-glutamate--2,6-diaminopimelate ligase	murE	7029561
sp|Q88Y23|MURE_LACPL	UDP-N-acetylmuramoyl-L-alanyl-D-glutamate--2,6-diaminopimelate ligase	murE	7029561
sp|Q88Y23|MURE_LACPL	UDP-N-acetylmuramoyl-L-alanyl-D-glutamate--2,6-diaminopimelate ligase	murE	7029561
tr|A0A0G9FAR5|A0A0G9FAR5_LACPN	Cytosine deaminase	codA	7.01736e+06
sp|Q88S49|RHAB_LACPL	Rhamnulokinase	rhaB	6985171
sp|Q88S49|RHAB_LACPL	Rhamnulokinase	rhaB	6985171
sp|Q88S49|RHAB_LACPL	Rhamnulokinase	rhaB	6985171
sp|Q88S49|RHAB_LACPL	Rhamnulokinase	rhaB	6985171
tr|A0A0M4SK52|A0A0M4SK52_LACPN	Nicotinate phosphoribosyltransferase	LPJSA22_02515	6970262
tr|A0A0M4SK52|A0A0M4SK52_LACPN	Nicotinate phosphoribosyltransferase	LPJSA22_02515	6970262
tr|A0A0M4SK52|A0A0M4SK52_LACPN	Nicotinate phosphoribosyltransferase	LPJSA22_02515	6970262
tr|A0A0G9F6R4|A0A0G9F6R4_LACPN	6-phospho-beta-glucosidase	bglA	6776818
tr|A0A0G9F6R4|A0A0G9F6R4_LACPN	6-phospho-beta-glucosidase	bglA	6776818
sp|O08445|ALR_LACPL	Alanine racemase	alr	6763058
sp|O08445|ALR_LACPL	Alanine racemase	alr	6763058
sp|O08445|ALR_LACPL	Alanine racemase	alr	6763058
sp|Q88UX7|SYV_LACPL	Valine--tRNA ligase	valS	6.72026e+06
sp|P71478|CSP1_LACPL	Cold shock protein 1	csp	6654726
tr|A0AAW3RE86|A0AAW3RE86_LACPN	Prophage Lp2 protein 53	NAB2_2437	6596264
tr|A0A165R0W4|A0A165R0W4_LACPN	biotin carboxylase	JH395_08185	6.42117e+06
tr|A0A165R0W4|A0A165R0W4_LACPN	biotin carboxylase	JH395_08185	6.42117e+06
tr|A0A165R0W4|A0A165R0W4_LACPN	biotin carboxylase	JH395_08185	6.42117e+06
tr|A0A165R0W4|A0A165R0W4_LACPN	biotin carboxylase	JH395_08185	6.42117e+06
tr|A0A165R0W4|A0A165R0W4_LACPN	biotin carboxylase	JH395_08185	6.42117e+06
tr|A0A165R0W4|A0A165R0W4_LACPN	biotin carboxylase	JH395_08185	6.42117e+06
tr|A0A165R0W4|A0A165R0W4_LACPN	biotin carboxylase	JH395_08185	6.42117e+06
tr|A0A165R0W4|A0A165R0W4_LACPN	biotin carboxylase	JH395_08185	6.42117e+06
tr|A0A165R0W4|A0A165R0W4_LACPN	biotin carboxylase	JH395_08185	6.42117e+06
tr|A0A165S7L9|A0A165S7L9_LACPN	dTDP-4-dehydrorhamnose 3,5-epimerase	rfbC	6232416
tr|A0A165S7L9|A0A165S7L9_LACPN	dTDP-4-dehydrorhamnose 3,5-epimerase	rfbC	6232416
tr|A0A165S7L9|A0A165S7L9_LACPN	dTDP-4-dehydrorhamnose 3,5-epimerase	rfbC	6232416
tr|A0A165S7L9|A0A165S7L9_LACPN	dTDP-4-dehydrorhamnose 3,5-epimerase	rfbC	6232416
tr|A0A165S7L9|A0A165S7L9_LACPN	dTDP-4-dehydrorhamnose 3,5-epimerase	rfbC	6232416
tr|A0A165S7L9|A0A165S7L9_LACPN	dTDP-4-dehydrorhamnose 3,5-epimerase	rfbC	6232416
tr|F9UMY1|F9UMY1_LACPL	Glycosyltransferase, family 1 (GT1)	cps1G	6195706
tr|A0A165HX86|A0A165HX86_LACPN	Dihydrolipoyl dehydrogenase	pdhD	6.12993e+06
tr|A0A165HX86|A0A165HX86_LACPN	Dihydrolipoyl dehydrogenase	pdhD	6.12993e+06
tr|A0A165HX86|A0A165HX86_LACPN	Dihydrolipoyl dehydrogenase	pdhD	6.12993e+06
tr|A0A165HX86|A0A165HX86_LACPN	Dihydrolipoyl dehydrogenase	pdhD	6.12993e+06
tr|A0A165SAY0|A0A165SAY0_LACPN	Dihydropteroate synthase	Lp19_0297	6.12327e+06
tr|A0A165SAY0|A0A165SAY0_LACPN	Dihydropteroate synthase	Lp19_0297	6.12327e+06
tr|A0A165SAY0|A0A165SAY0_LACPN	Dihydropteroate synthase	Lp19_0297	6.12327e+06
tr|A0A0G9F8N3|A0A0G9F8N3_LACPN	ATP synthase subunit a	atpB	5.94994e+06
tr|A0A0G9F8N3|A0A0G9F8N3_LACPN	ATP synthase subunit a	atpB	5.94994e+06
tr|A0A0G9F8N3|A0A0G9F8N3_LACPN	ATP synthase subunit a	atpB	5.94994e+06
tr|A0A0G9GKQ3|A0A0G9GKQ3_LACPN	Iron-sulfur cluster biosynthesis protein	JH395_08675	5.89453e+06
tr|A0A2S3U6E5|A0A2S3U6E5_LACPN	Apoptosis-inducing factor 1, mitochondrial	S101258_01380	5845524
tr|A0A0G9GS58|A0A0G9GS58_LACPN	Uncharacterized protein	JH395_11445	5.70061e+06
tr|A0A166KUN4|A0A166KUN4_LACPN	Maltose phosphorylase	Lp19_1061	5.66775e+06
tr|A0A166KUN4|A0A166KUN4_LACPN	Maltose phosphorylase	Lp19_1061	5.66775e+06
tr|A0A162F2Z6|A0A162F2Z6_LACPN	Glucose-1-phosphate thymidylyltransferase	Lp19_0511	5652869
tr|A0A162F2Z6|A0A162F2Z6_LACPN	Glucose-1-phosphate thymidylyltransferase	Lp19_0511	5652869
tr|A0A162F2Z6|A0A162F2Z6_LACPN	Glucose-1-phosphate thymidylyltransferase	Lp19_0511	5652869
tr|A0A162F2Z6|A0A162F2Z6_LACPN	Glucose-1-phosphate thymidylyltransferase	Lp19_0511	5652869
tr|A0A162F2Z6|A0A162F2Z6_LACPN	Glucose-1-phosphate thymidylyltransferase	Lp19_0511	5652869
tr|A0A162F2Z6|A0A162F2Z6_LACPN	Glucose-1-phosphate thymidylyltransferase	Lp19_0511	5652869
tr|A0A162F2Z6|A0A162F2Z6_LACPN	Glucose-1-phosphate thymidylyltransferase	Lp19_0511	5652869
tr|A0A162F2Z6|A0A162F2Z6_LACPN	Glucose-1-phosphate thymidylyltransferase	Lp19_0511	5652869
sp|Q88Y39|ASNA_LACPL	Aspartate--ammonia ligase	asnA	5625373
sp|Q88Y39|ASNA_LACPL	Aspartate--ammonia ligase	asnA	5625373
sp|Q88Y39|ASNA_LACPL	Aspartate--ammonia ligase	asnA	5625373
sp|Q88Y39|ASNA_LACPL	Aspartate--ammonia ligase	asnA	5625373
sp|Q88Y39|ASNA_LACPL	Aspartate--ammonia ligase	asnA	5625373
sp|Q88Y39|ASNA_LACPL	Aspartate--ammonia ligase	asnA	5625373
sp|Q88Y39|ASNA_LACPL	Aspartate--ammonia ligase	asnA	5625373
sp|Q88Y39|ASNA_LACPL	Aspartate--ammonia ligase	asnA	5625373
sp|Q88Y39|ASNA_LACPL	Aspartate--ammonia ligase	asnA	5625373
sp|Q88Y39|ASNA_LACPL	Aspartate--ammonia ligase	asnA	5625373
sp|Q88Y39|ASNA_LACPL	Aspartate--ammonia ligase	asnA	5625373
tr|A0A0G9F7N6|A0A0G9F7N6_LACPN	Septum site-determining protein MinD	minD	5.59108e+06
tr|A0A1A0DHL7|A0A1A0DHL7_LACPN	DUF4097 domain-containing protein	JH395_02150	5534365
tr|A0A0M4R9R2|A0A0M4R9R2_LACPN	Aldose 1-epimerase	LPJSA22_01727	5.52809e+06
tr|A0A0M4R9R2|A0A0M4R9R2_LACPN	Aldose 1-epimerase	LPJSA22_01727	5.52809e+06
tr|A0A0M4R9R2|A0A0M4R9R2_LACPN	Aldose 1-epimerase	LPJSA22_01727	5.52809e+06
tr|A0A0M4R9R2|A0A0M4R9R2_LACPN	Aldose 1-epimerase	LPJSA22_01727	5.52809e+06
tr|A0A0M4R9R2|A0A0M4R9R2_LACPN	Aldose 1-epimerase	LPJSA22_01727	5.52809e+06
tr|A0A0M5MB50|A0A0M5MB50_LACPN	Cysteine desulfurase	Lp19_1939	5.52725e+06
tr|A0A0M5MB50|A0A0M5MB50_LACPN	Cysteine desulfurase	Lp19_1939	5.52725e+06
tr|A0A0M5MB50|A0A0M5MB50_LACPN	Cysteine desulfurase	Lp19_1939	5.52725e+06
tr|A0A0M5MB50|A0A0M5MB50_LACPN	Cysteine desulfurase	Lp19_1939	5.52725e+06
sp|Q88SV5|GUAC_LACPL	GMP reductase	guaC	5521450
sp|Q88SV5|GUAC_LACPL	GMP reductase	guaC	5521450
sp|Q88SV5|GUAC_LACPL	GMP reductase	guaC	5521450
tr|A0A0G9FDY3|A0A0G9FDY3_LACPN	GNAT family N-acetyltransferase	rimL	5513609
tr|A0A0G9FFK6|A0A0G9FFK6_LACPN	Stress response regulator gls24 homolog	JH395_11330	5399443
tr|A0A0G9F609|A0A0G9F609_LACPN	5-(Carboxyamino)imidazole ribonucleotide synthase	purK	5179020
tr|A0A0G9F609|A0A0G9F609_LACPN	5-(Carboxyamino)imidazole ribonucleotide synthase	purK	5179020
tr|A0A0G9F609|A0A0G9F609_LACPN	5-(Carboxyamino)imidazole ribonucleotide synthase	purK	5179020
tr|A0A165RBI6|A0A165RBI6_LACPN	Glycerophosphoryl diester phosphodiesterase	Lp19_1923	5.17862e+06
sp|Q88Z28|SYK_LACPL	Lysine--tRNA ligase	lysS	5137902
sp|Q88X16|RISB_LACPL	6,7-dimethyl-8-ribityllumazine synthase	ribH	5125933
sp|Q88X16|RISB_LACPL	6,7-dimethyl-8-ribityllumazine synthase	ribH	5125933
sp|Q88X16|RISB_LACPL	6,7-dimethyl-8-ribityllumazine synthase	ribH	5125933
sp|Q88X16|RISB_LACPL	6,7-dimethyl-8-ribityllumazine synthase	ribH	5125933
sp|Q88Z86|GLMU_LACPL	Bifunctional protein GlmU	glmU	5.03763e+06
sp|Q88Z86|GLMU_LACPL	Bifunctional protein GlmU	glmU	5.03763e+06
sp|Q88Z86|GLMU_LACPL	Bifunctional protein GlmU	glmU	5.03763e+06
sp|Q88Z86|GLMU_LACPL	Bifunctional protein GlmU	glmU	5.03763e+06
tr|A0A2S3U6E3|A0A2S3U6E3_LACPN	Uncharacterized protein	S101258_01440	5.02991e+06
tr|A0A166DSQ6|A0A166DSQ6_LACPN	dTDP-glucose 4,6-dehydratase	rfbB	5.01188e+06
tr|A0A166DSQ6|A0A166DSQ6_LACPN	dTDP-glucose 4,6-dehydratase	rfbB	5.01188e+06
tr|A0A166DSQ6|A0A166DSQ6_LACPN	dTDP-glucose 4,6-dehydratase	rfbB	5.01188e+06
tr|A0A166DSQ6|A0A166DSQ6_LACPN	dTDP-glucose 4,6-dehydratase	rfbB	5.01188e+06
tr|A0A166DSQ6|A0A166DSQ6_LACPN	dTDP-glucose 4,6-dehydratase	rfbB	5.01188e+06
tr|A0A166DSQ6|A0A166DSQ6_LACPN	dTDP-glucose 4,6-dehydratase	rfbB	5.01188e+06
tr|A0A166DSQ6|A0A166DSQ6_LACPN	dTDP-glucose 4,6-dehydratase	rfbB	5.01188e+06
tr|A0A166DSQ6|A0A166DSQ6_LACPN	dTDP-glucose 4,6-dehydratase	rfbB	5.01188e+06
tr|A0A0G9FJ88|A0A0G9FJ88_LACPN	HTH marR-type domain-containing protein	LPJSA22_01188	5.00212e+06
tr|A0A0M4CI27|A0A0M4CI27_LACPN	Helix-turn-helix transcriptional regulator	JH395_08715	4922963
sp|Q88YK1|GPDA_LACPL	Glycerol-3-phosphate dehydrogenase [NAD(P)+]	gpsA	4891160
sp|Q88YK1|GPDA_LACPL	Glycerol-3-phosphate dehydrogenase [NAD(P)+]	gpsA	4891160
tr|A0A165RQI6|A0A165RQI6_LACPN	Oxidoreductase	Lp19_1830	4602467
tr|A0A0G9GHU7|A0A0G9GHU7_LACPN	Uncharacterized protein	JH395_04240	4.46763e+06
tr|A0A1E3KP09|A0A1E3KP09_LACPN	Uncharacterized protein	LPJSA22_00422	4.35126e+06
tr|A0A2S3U6H0|A0A2S3U6H0_LACPN	Phage tail protein	S101258_01394	4.30276e+06
sp|Q88VI7|Y2062_LACPL	UPF0291 protein lp_2062	lp_2062	4.16061e+06
tr|A0A0G9FDX3|A0A0G9FDX3_LACPN	Transcriptional regulatory protein WalR	Lp19_0931	4.10967e+06
tr|A0A0G9GIK5|A0A0G9GIK5_LACPN	Pur operon repressor	purR	4011451
tr|A0A0G9FDX1|A0A0G9FDX1_LACPN	HIT family protein	JH395_09020	3978587
sp|Q88UT1|KITH_LACPL	Thymidine kinase	tdk	3.88951e+06
sp|Q88UT1|KITH_LACPL	Thymidine kinase	tdk	3.88951e+06
sp|Q88UT1|KITH_LACPL	Thymidine kinase	tdk	3.88951e+06
sp|Q88UT1|KITH_LACPL	Thymidine kinase	tdk	3.88951e+06
tr|A0A0G9F5K3|A0A0G9F5K3_LACPN	Diacylglycerol kinase	dagK	3.88212e+06
tr|A0A0G9F5K3|A0A0G9F5K3_LACPN	Diacylglycerol kinase	dagK	3.88212e+06
tr|A0A0G9F5K3|A0A0G9F5K3_LACPN	Diacylglycerol kinase	dagK	3.88212e+06
tr|A0A0G9F5K3|A0A0G9F5K3_LACPN	Diacylglycerol kinase	dagK	3.88212e+06
tr|A0AAW3FS91|A0AAW3FS91_LACPN	Uncharacterized protein	CMPG5300_0336	3.83799e+06
sp|Q88VG4|OBG_LACPL	GTPase Obg	obg	3.82123e+06
tr|A0A166NLV1|A0A166NLV1_LACPN	Hydroxyacylglutathione hydrolase	gloB	3.80304e+06
tr|A0A165R5W8|A0A165R5W8_LACPN	Orf97	Lp19_3432	3.80184e+06
tr|A0A0G9F5N6|A0A0G9F5N6_LACPN	Phosphoglycerate mutase	LPJSA22_02599	3721779
tr|A0A0M0CKL0|A0A0M0CKL0_LACPN	Pyrroline-5-carboxylate reductase catalytic N-terminal domain-containing protein	Lp19_0064	3.66546e+06
tr|A0A0G9F7M5|A0A0G9F7M5_LACPN	Ribonuclease J	rnj	3639886
sp|Q88YF4|MURB_LACPL	UDP-N-acetylenolpyruvoylglucosamine reductase	murB	3.48071e+06
sp|Q88YF4|MURB_LACPL	UDP-N-acetylenolpyruvoylglucosamine reductase	murB	3.48071e+06
sp|Q88YF4|MURB_LACPL	UDP-N-acetylenolpyruvoylglucosamine reductase	murB	3.48071e+06
sp|Q88YF4|MURB_LACPL	UDP-N-acetylenolpyruvoylglucosamine reductase	murB	3.48071e+06
sp|Q88W26|HSLU_LACPL	ATP-dependent protease ATPase subunit HslU	hslU	3402690
tr|A0A0G9FBN1|A0A0G9FBN1_LACPN	Uncharacterized protein	JH395_07640	3315824
tr|A0A165IPD4|A0A165IPD4_LACPN	Aminotransferase	aspB	3272469
tr|A0A0G9F807|A0A0G9F807_LACPN	Lipid II isoglutaminyl synthase (glutamine-hydrolyzing) subunit GatD	gatD	3.25974e+06
tr|A0A0G9F807|A0A0G9F807_LACPN	Lipid II isoglutaminyl synthase (glutamine-hydrolyzing) subunit GatD	gatD	3.25974e+06
tr|A0A0G9FFG8|A0A0G9FFG8_LACPN	GTPase HflX	hflX	3061694
tr|A0A0G9FCF6|A0A0G9FCF6_LACPN	DUF488 family protein	JH395_13705	3.04088e+06
sp|Q88YL7|SECA_LACPL	Protein translocase subunit SecA	secA	2.98505e+06
sp|Q88YL7|SECA_LACPL	Protein translocase subunit SecA	secA	2.98505e+06
sp|Q88YL7|SECA_LACPL	Protein translocase subunit SecA	secA	2.98505e+06
sp|Q88TY1|SDHD_LACPL	Probable D-serine dehydratase	dsdA	2.95723e+06
sp|Q88TY1|SDHD_LACPL	Probable D-serine dehydratase	dsdA	2.95723e+06
sp|Q88TY1|SDHD_LACPL	Probable D-serine dehydratase	dsdA	2.95723e+06
tr|A0A1B1V032|A0A1B1V032_LACPN	Bile salt hydrolase (Fragment)	bsh	2955159
tr|A0A1B1V032|A0A1B1V032_LACPN	Bile salt hydrolase (Fragment)	bsh	2955159
tr|A0A1B1V032|A0A1B1V032_LACPN	Bile salt hydrolase (Fragment)	bsh	2955159
tr|A0A162GGP5|A0A162GGP5_LACPN	Adenine-specific methyltransferase	Lp19_2015	2.86097e+06
tr|A0A151G862|A0A151G862_LACPN	Oxidoreductase	Lp19_0241	2.86087e+06
tr|A0A151G862|A0A151G862_LACPN	Oxidoreductase	Lp19_0241	2.86087e+06
tr|A0A151G862|A0A151G862_LACPN	Oxidoreductase	Lp19_0241	2.86087e+06
tr|A0A151G862|A0A151G862_LACPN	Oxidoreductase	Lp19_0241	2.86087e+06
tr|A0A0G9F9E6|A0A0G9F9E6_LACPN	HAD family hydrolase	JH395_11555	2789029
tr|A0A0G9F9E6|A0A0G9F9E6_LACPN	HAD family hydrolase	JH395_11555	2789029
tr|A0A0G9F9E6|A0A0G9F9E6_LACPN	HAD family hydrolase	JH395_11555	2789029
tr|A0A0L7Y5B7|A0A0L7Y5B7_LACPN	Threonine synthase	thrC	2.78239e+06
tr|A0A0L7Y5B7|A0A0L7Y5B7_LACPN	Threonine synthase	thrC	2.78239e+06
tr|A0A0L7Y5B7|A0A0L7Y5B7_LACPN	Threonine synthase	thrC	2.78239e+06
tr|A0A0L7Y5B7|A0A0L7Y5B7_LACPN	Threonine synthase	thrC	2.78239e+06
tr|A0A0L7Y5B7|A0A0L7Y5B7_LACPN	Threonine synthase	thrC	2.78239e+06
tr|A0A0L7Y5B7|A0A0L7Y5B7_LACPN	Threonine synthase	thrC	2.78239e+06
sp|Q88V20|IXTPA_LACPL	dITP/XTP pyrophosphatase	lp_2267	2.758e+06
tr|A0A0G9FBX2|A0A0G9FBX2_LACPN	Class I SAM-dependent methyltransferase	JH395_08085	2.73541e+06
tr|A0A0G9FBJ3|A0A0G9FBJ3_LACPN	Phosphoglycerate dehydrogenase	JH395_03640	2.61203e+06
tr|A0A0G9FCE8|A0A0G9FCE8_LACPN	Homoserine dehydrogenase	JH395_12920	2.5345e+06
tr|A0A0G9FCE8|A0A0G9FCE8_LACPN	Homoserine dehydrogenase	JH395_12920	2.5345e+06
tr|A0A0G9FCE8|A0A0G9FCE8_LACPN	Homoserine dehydrogenase	JH395_12920	2.5345e+06
tr|A0A0G9FCE8|A0A0G9FCE8_LACPN	Homoserine dehydrogenase	JH395_12920	2.5345e+06
tr|A0A0G9FCE8|A0A0G9FCE8_LACPN	Homoserine dehydrogenase	JH395_12920	2.5345e+06
tr|A0A0G9FCE8|A0A0G9FCE8_LACPN	Homoserine dehydrogenase	JH395_12920	2.5345e+06
tr|A0A0G9FCE8|A0A0G9FCE8_LACPN	Homoserine dehydrogenase	JH395_12920	2.5345e+06
tr|A0A165R9F6|A0A165R9F6_LACPN	Chromosome partitioning protein ParB/ Stage 0 sporulation protein J	Lp19_2659	2395153
tr|A0A162HIP4|A0A162HIP4_LACPN	Neutral endopeptidase O	Lp19_0679	2250249
tr|A0A0G9FFH4|A0A0G9FFH4_LACPN	Histidine phosphatase family protein	JH395_11435	1810129
tr|A0A165R763|A0A165R763_LACPN	ComE operon protein 2	Lp19_3523	843795
tr|A0A165R763|A0A165R763_LACPN	ComE operon protein 2	Lp19_3523	843795
tr|A0A165R763|A0A165R763_LACPN	ComE operon protein 2	Lp19_3523	843795
tr|A0A023UHX3|A0A023UHX3_LACPN	Catalase		0
tr|A0A023UHX3|A0A023UHX3_LACPN	Catalase		0
tr|A0A023UHX3|A0A023UHX3_LACPN	Catalase		0
tr|A0A023UHX3|A0A023UHX3_LACPN	Catalase		0
tr|A0A023UHX3|A0A023UHX3_LACPN	Catalase		0
tr|A0A023UHX3|A0A023UHX3_LACPN	Catalase		0
tr|A0A023UHX3|A0A023UHX3_LACPN	Catalase		0
tr|A0A023UHX3|A0A023UHX3_LACPN	Catalase		0
tr|A0A023UHX3|A0A023UHX3_LACPN	Catalase		0
tr|A0A023UHX3|A0A023UHX3_LACPN	Catalase		0
tr|A0A023UHX3|A0A023UHX3_LACPN	Catalase		0
tr|A0A023UHX3|A0A023UHX3_LACPN	Catalase		0
tr|A0A023UHX3|A0A023UHX3_LACPN	Catalase		0
tr|A0A023UHX3|A0A023UHX3_LACPN	Catalase		0
tr|A0A023UHX3|A0A023UHX3_LACPN	Catalase		0
tr|A0A0G9F7X4|A0A0G9F7X4_LACPN	Nucleoside hydrolase	JH395_03485	0
tr|A0A0G9F7X4|A0A0G9F7X4_LACPN	Nucleoside hydrolase	JH395_03485	0
tr|A0A0G9F7X4|A0A0G9F7X4_LACPN	Nucleoside hydrolase	JH395_03485	0
tr|A0A0G9F7X4|A0A0G9F7X4_LACPN	Nucleoside hydrolase	JH395_03485	0
tr|A0A0G9F805|A0A0G9F805_LACPN	Branched-chain-amino-acid aminotransferase	ilvE	0
tr|A0A0G9F805|A0A0G9F805_LACPN	Branched-chain-amino-acid aminotransferase	ilvE	0
tr|A0A0G9F805|A0A0G9F805_LACPN	Branched-chain-amino-acid aminotransferase	ilvE	0
tr|A0A0G9F805|A0A0G9F805_LACPN	Branched-chain-amino-acid aminotransferase	ilvE	0
tr|A0A0G9F805|A0A0G9F805_LACPN	Branched-chain-amino-acid aminotransferase	ilvE	0
tr|A0A0G9F805|A0A0G9F805_LACPN	Branched-chain-amino-acid aminotransferase	ilvE	0
tr|A0A0G9F805|A0A0G9F805_LACPN	Branched-chain-amino-acid aminotransferase	ilvE	0
tr|A0A0G9F805|A0A0G9F805_LACPN	Branched-chain-amino-acid aminotransferase	ilvE	0
tr|A0A0G9F805|A0A0G9F805_LACPN	Branched-chain-amino-acid aminotransferase	ilvE	0
tr|A0A0G9F805|A0A0G9F805_LACPN	Branched-chain-amino-acid aminotransferase	ilvE	0
tr|A0A0G9F8B1|A0A0G9F8B1_LACPN	Amino acid ABC transporter ATP-binding protein	JH395_06425	0
tr|A0A0G9FCL7|A0A0G9FCL7_LACPN	Protein Veg	JH395_01935	0
tr|A0A0G9FD02|A0A0G9FD02_LACPN	DUF871 domain-containing protein	JH395_03735	0
tr|A0A0G9FDY0|A0A0G9FDY0_LACPN	Fe-S cluster assembly ATPase SufC	sufC	0
tr|A0A0G9FE12|A0A0G9FE12_LACPN	Free methionine--sulfoxide reductase contains GAF domain	Lp19_1936	0
tr|A0A0G9FE12|A0A0G9FE12_LACPN	Free methionine--sulfoxide reductase contains GAF domain	Lp19_1936	0
tr|A0A151G574|A0A151G574_LACPN	DUF916 and DUF3324 domain-containing protein	JH395_02930	0
tr|A0A162HER9|A0A162HER9_LACPN	Phage tail protein	Lp19_3441	0
tr|A0A165GS08|A0A165GS08_LACPN	Threonylcarbamoyl-AMP synthase	tsaC	0
tr|A0A165IXX6|A0A165IXX6_LACPN	Extracellular protein	Lp19_0458	0
tr|A0A165RXD0|A0A165RXD0_LACPN	Cell surface protein	Lp19_1080	0
tr|A0A166AM05|A0A166AM05_LACPN	Uncharacterized protein	Lp19_0193	0
tr|A0A1E3KMM0|A0A1E3KMM0_LACPN	HTH cro/C1-type domain-containing protein	LPJSA22_00034	0
tr|A0A2S3U113|A0A2S3U113_LACPN	SDR-like Ig domain-containing protein	S101258_03348	0
tr|A0A837P9P1|A0A837P9P1_LACPN	L,D-TPase catalytic domain-containing protein	WJL_1422	0
tr|A0A837P9U2|A0A837P9U2_LACPN	Phage tail length tape-measure protein	WJL_1487	0
tr|A0A837PC45|A0A837PC45_LACPN	Phosphoenolpyruvate-dihydroxyacetone phosphotransferase dihydroxyacetone binding subunit DhaK	WJL_0541	0
tr|A0A837PC45|A0A837PC45_LACPN	Phosphoenolpyruvate-dihydroxyacetone phosphotransferase dihydroxyacetone binding subunit DhaK	WJL_0541	0
tr|A0AB34XY81|A0AB34XY81_LACPN	Phage tail assembly	Nizo2260_2249	0
tr|F9UT70|F9UT70_LACPL	Cell wall hydrolase/muramidase, C-terminal	acm3-C	0
sp|Q88V04|QUEA_LACPL	S-adenosylmethionine:tRNA ribosyltransferase-isomerase	queA	0
sp|Q88WK2|PLSX_LACPL	Phosphate acyltransferase	plsX	0
sp|Q88WK2|PLSX_LACPL	Phosphate acyltransferase	plsX	0
sp|Q88WK2|PLSX_LACPL	Phosphate acyltransferase	plsX	0
sp|Q88XP4|Y1151_LACPL	Uncharacterized RNA methyltransferase lp_1151	lp_1151	0
sp|Q890K1|SSB_LACPL	Single-stranded DNA-binding protein	ssb	0
sp|Q890K1|SSB_LACPL	Single-stranded DNA-binding protein	ssb	0
sp|Q890K1|SSB_LACPL	Single-stranded DNA-binding protein	ssb	0
